# Supplementary material for: Alternative oxidase causes cell type- and tissue-specific responses in mutator mice
Source: Life Sci Alliance. 2023 Sep 1;6(11):e202302036. doi: 10.26508/lsa.202302036 (PMC10474302; doi:10.26508/lsa.202302036)
Supplement: Supplementary file 2 [file LSA-2023-02036_Supplemental_Data_1.xlsx]

## Sheet: AOX vs. WT
	log2FoldChange	pvalue		280 significantly (p < 0.05) changed transcripts
Setd5	0.984128	7.28e-06
Stbd1	0.572666	0.000110467
Gt(ROSA)26Sor	-0.915674	0.000147046
Lpl	-0.456079	0.000181539
Car3	-0.408421	0.000229635
Ramp1	-0.420549	0.000334326
Ndufa10	-0.279829	0.000681756
Trf	-0.531836	0.000935028
Ndufv1	-0.275333	0.00101252
2510002D24Rik	-0.411641	0.00101289
Pcbp1	-0.458306	0.00118224
Gm11716	-0.481016	0.00144428
Prg4	2.70333	0.00155429
Gm11967	-1.37162	0.00171998
Slc16a3	0.497077	0.00173202
Klhl40	-0.311318	0.0018196
Mb	-0.379415	0.00189781
Trim35	0.355123	0.0021213
Des	-0.213981	0.0021985
1110002E22Rik	0.325223	0.00234528
Lmcd1	-0.543512	0.00271685
Ybx1	-0.251748	0.00297304
Tpm2	-0.32813	0.00324421
Deaf1	-1.22125	0.00325267
Pfkfb1	-0.420062	0.00332811
Chrna9	3.36725	0.00338228
Clu	-0.445588	0.0034831
Echs1	-0.25478	0.00395283
mt-Nd5	-0.233697	0.00419913
Stk38l	0.999049	0.0041999
Cpeb4	0.429596	0.00437759
Shisa2	0.45523	0.00438193
Serhl	-0.62072	0.00447857
Fbp2	0.45497	0.00450744
Ptpn3	-0.610444	0.00454337
Luzp1	-0.487852	0.00471309
Ivd	-0.341695	0.00473376
Ckmt2	-0.351378	0.00492944
Ctnna3	-0.860721	0.00502518
Hacd1	0.342227	0.0051134
Mgst3	-0.239589	0.00549546
Tmod3	-0.590935	0.0058118
Fabp4	-0.36161	0.0062191
Tecr	-0.249596	0.0068572
Ccnk	0.305577	0.00780955
Ttc17	0.909195	0.00794015
Mast4	0.417559	0.00819175
Sncg	-0.616627	0.00869153
Tmem45b	-1.1735	0.008802
Unc13c	-1.03496	0.0100266
Lrtm1	-0.415506	0.0100331
Sucla2	-0.171481	0.0101044
Sh3bp5	0.372026	0.0101067
Zxdc	-0.991954	0.0108592
Fdxr	-1.54846	0.0111143
Fam228b	0.620568	0.0113798
Myh1	-0.326918	0.0115891
Zfp593	0.462757	0.0119644
Coq8a	-0.369909	0.0121824
2510009E07Rik	-0.61329	0.0131317
H4c9	0.345618	0.0131417
Arpc2	-0.251046	0.0133795
Rpl12	1.15024	0.0138685
Qser1	0.281738	0.0143169
Fgl1	-2.85277	0.0150779
Dars	0.300182	0.0155122
Sctr	-0.488506	0.0157758
Mdh2	-0.251078	0.0158321
Spata2	-2.35628	0.0160764
Ticam1	2.94766	0.0161547
Zbp1	3.30393	0.0166039
Stx17	0.585092	0.016631
Rps8	0.274041	0.0168587
Gm44386	-0.41506	0.0170623
Gm4951	2.75403	0.0171826
Smim15	0.49918	0.0173243
Depp1	-0.779118	0.0174993
Aste1	-1.34043	0.0177422
Hipk2	0.628172	0.0178795
Tenm3	1.19487	0.0179224
Zfp9	1.18889	0.0180291
Acaa2	-0.371905	0.0181848
Atp5b	-0.186563	0.0184095
Myot	-0.260608	0.0184175
Dgat2	-0.633661	0.018658
Lockd	-3.30765	0.0187914
Gbe1	-0.316512	0.0188017
Smtnl1	-0.482952	0.0188247
B230312C02Rik	-0.69603	0.0190008
Aftph	-0.560092	0.0190251
Ndufb5	-0.182095	0.019229
Abra	-0.361348	0.0194387
Stab1	-1.21791	0.0195753
Ostn	-0.399831	0.0197106
Cav1	-0.228615	0.0200722
Pls3	-0.625969	0.0201317
Twf2	-0.37422	0.0202525
Cdkn2c	-0.571518	0.0206393
Ldah	-0.49724	0.0206791
Ube2d1	0.305542	0.0210389
Qk	-0.253887	0.0223543
Oplah	-0.651938	0.0224602
Fam241a	-0.890801	0.0225113
Srrm4os	-0.569347	0.0229113
Sppl3	0.587766	0.0235116
Pdcd7	-0.552932	0.0237629
S100a9	2.32546	0.0239323
Pja1	0.619796	0.0239822
Nkx6-3	-2.90581	0.0241641
Mgarp	1.38823	0.0243496
Gm4819	1.38646	0.02502
Rassf3	-0.680505	0.0251711
Coq9	-0.25546	0.0252772
Abca2	1.15115	0.0253336
Fhl1	-0.537739	0.025904
Prkar2a	-0.223776	0.0259348
Dyrk2	0.264261	0.0261621
Ndufs3	-0.195458	0.0262595
Gadd45gip1	-0.257986	0.0265073
Exosc5	0.539549	0.0266469
Tmem53	-1.0136	0.0269986
Rab40c	-1.20509	0.0270307
B830012L14Rik	3.13266	0.0271278
Sdhd	-0.227992	0.0273219
Itgae	-1.76122	0.0276748
Uqcrfs1	-0.173164	0.0278498
Zdbf2	3.17767	0.0279641
Gm9812	1.53354	0.0280885
Mgst1	-0.371214	0.0281059
Fbn1	0.556282	0.0281162
Gm45222	-1.99602	0.0282211
Wdr7	-0.436986	0.0287003
Vps37a	0.298365	0.0287207
Pdgfa	0.352548	0.0289579
Pfkfb2	-0.993469	0.0291405
Dhx9	0.955856	0.0293282
Lactb	-0.298724	0.0294044
Mllt6	0.638214	0.0294617
Sypl2	0.195383	0.0297491
Micos13	-0.254483	0.0299788
Acat1	-0.2182	0.0300227
Ptpn21	0.644227	0.0304692
Mpc2	-0.177239	0.0307265
Ndufs2	-0.247807	0.0308334
Tpst2	-0.634297	0.031045
Pla2g7	0.304897	0.0311313
Gm8185	-2.89338	0.031462
Klf2	-0.506067	0.031497
Atp5k	-0.166134	0.0315808
Rai2	0.82819	0.0316281
Nid2	0.736079	0.0316597
Atp5c1-ps	-2.33145	0.0323746
Slc25a3	-0.228061	0.0324696
Atp5pb	-0.163255	0.0324934
Tspan8	0.262475	0.0325981
Atp5d	-0.236862	0.0328878
Hagh	-0.224447	0.0330554
Cox11	-0.286459	0.0330673
Idh2	-0.329386	0.0336768
Ptx4	1.75899	0.0336958
1700007K13Rik	-2.91445	0.0339497
Traf2	-0.713395	0.0340352
Acrbp	-1.30611	0.0341223
mt-Tv	-2.00412	0.0342325
Plin3	-0.600243	0.0342704
Cox7a1	-0.183838	0.0346087
Tsc22d2	0.370172	0.0346333
Pgp	-0.227522	0.0348925
Rab18	0.233638	0.0349378
Gnaq	-0.284206	0.034948
Tmem45a	1.45879	0.0349492
mt-Nd4	-0.208308	0.0349858
Agpat2	-0.650405	0.0351856
Cytl1	0.931483	0.0352529
Ncoa4	-1.78997	0.0354792
Cyp2a5	-3.31469	0.0356949
Gm36756	-2.06616	0.0357644
Pdlim5	-0.216337	0.0358195
Kazald1	0.43289	0.0359268
Acot13	-0.176099	0.0360042
Enpp2	-0.519193	0.036489
Ostf1	-0.345287	0.0365478
Zfp267	1.37411	0.0366672
Gm7008	2.60931	0.0366766
Ngdn	0.321635	0.0372216
Dhrs13	-1.7388	0.037312
Ikzf2	0.409662	0.0373167
4930522L14Rik	1.49642	0.0373519
Bmper	1.63421	0.0374136
1110035H17Rik	-3.09321	0.0375688
Lmln	-1.11719	0.0377617
Abcd3	-0.271773	0.0377639
Trappc2l	0.224275	0.0380689
Ube2k	0.198762	0.0382025
Pank1	-0.426977	0.0382264
Rpp40	0.402874	0.0387945
Ccdc163	-1.21883	0.0389078
Sh3bgrl3	-0.461764	0.039023
Ezr	-2.15333	0.0390261
Slc9a3r2	-0.460182	0.0392964
Mybpc1	-0.289495	0.0393187
Supv3l1	-0.737482	0.0396348
Art3	-0.219099	0.0398115
Bst2	0.642742	0.0398812
Slc30a1	0.893473	0.0399101
Gm21917	-3.09774	0.0399161
Zfp820	1.97042	0.0399501
Rgs9bp	2.64315	0.0399502
Mecom	0.84019	0.0401076
Gm7331	2.4549	0.0402854
Mustn1	-0.28497	0.0405627
Lrrn1	-0.849608	0.0405785
Cdo1	-0.571826	0.0406773
Sik3	0.464389	0.0407285
S100b	-0.966802	0.0407354
BC048403	2.4359	0.0408302
Vgll4	0.528537	0.0408488
Cyc1	-0.267727	0.0408838
Tbx3	-1.06716	0.0409334
Micos10	-0.143313	0.0412792
Calb2	2.42628	0.0413743
Tcap	-0.192383	0.0414555
Acvr2a	0.418727	0.0418839
Mtfr1l	-0.175998	0.0423162
9430073C21Rik	-1.04061	0.042323
mt-Nd2	-0.177474	0.0424257
Ndufa8	-0.175048	0.0428798
Gpc4	-0.905362	0.0428992
Slc8a1	0.412086	0.0428998
Nexn	-0.218487	0.0429838
Pbld2	-2.8833	0.0434573
Cox4i1	-0.173396	0.0434585
Ndufb3	-0.165471	0.0435058
Strbp	0.388971	0.0435449
Nlrc5	2.99219	0.0436584
Rpl23a	0.571243	0.0436644
Hs1bp3	-1.42583	0.0437331
Gm4673	2.97738	0.0439528
Rabggtb	0.196349	0.0440789
Fundc2	-0.148709	0.0442177
Pth1r	-2.48147	0.0442698
Zfp185	-1.38996	0.0442705
Optn	0.399499	0.0444112
Zfp513	1.53881	0.044588
Grtp1	-0.410115	0.0448615
Zfp322a	-0.549096	0.0449066
Il34	1.49144	0.0451311
Rps6kl1	-2.74153	0.0455243
Ncald	-1.11158	0.0456504
Kctd13	-1.99373	0.0456641
Pkp4	-0.539302	0.0460492
Gm26885	0.882618	0.0462876
4930429F24Rik	-1.0605	0.0465224
Mief2	-0.400887	0.04658
Slbp	-1.73287	0.0466818
Shtn1	2.40553	0.04675
Mrfap1	0.206901	0.0470036
Cd55	0.321076	0.047529
Kcng4	-0.618135	0.0477666
Catsper2	-1.16749	0.047771
Tstd3	-0.385522	0.0481005
Zic1	-2.24463	0.0482422
Srsf11	-0.216554	0.0483542
Ddx58	-1.10743	0.0483742
Apoc1	-0.393996	0.0485265
Galnt15	-0.702654	0.0485926
Comtd1	0.611254	0.0486624
Tor1b	0.333481	0.0486933
Entpd5	-0.825816	0.0487463
Uqcrc2	-0.171518	0.048787
Zfp184	2.57916	0.0488266
Uqcrc1	-0.20874	0.0489193
Rnf40	-0.823499	0.0491431
Cnn3	-0.465585	0.0491653
Lmbrd2	0.695487	0.0492678
Cramp1l	-0.778314	0.0492889
Mtres1	-0.211076	0.0493048
Gm15402	-2.5021	0.0495738
Pim1	1.08687	0.0497193
Tmem267	0.752375	0.0497391
Bdh1	-0.715887	0.0497918

## Sheet: AOX-MUT vs. WT
	log2FoldChange	pvalue		964 significantly (p < 0.05) changed transcripts
Xist	-4.89226	2.06e-71
Ddx3y	4.7393	6.38e-56
Eif2s3y	4.54756	3.39e-53
Fhl1	-2.11496	8.67e-38
Myh2	-1.7131	6.77e-26
Nmrk2	-1.95251	1.66e-25
Mthfd2	2.84435	3.4e-20
S100a9	2.92871	1.61e-19
Ldhb	-1.62865	6.4e-18
Myoz2	-1.7938	1e-17
Mb	-1.16194	2.79e-17
Myh1	-1.20004	4.97e-17
Csrp3	-1.72364	1e-16
Ankrd2	-1.3763	3.29e-15
Lpl	-1.11709	4.34e-15
Lmod2	-1.77035	4.85e-15
Smox	2.01484	6.31e-15
B230312C02Rik	-2.35861	2.31e-14
Fgfbp1	-2.14155	6.4e-14
Psmd8	0.921973	8.65e-14
Mybpc1	-1.15564	2.37e-13
Atp2a2	-1.60557	1.75e-12
Ddit4l	1.01792	3.03e-12
Actr3b	2.04933	1.25e-11
Jpt1	1.15944	1.48e-11
Sub1	0.916149	2.75e-11
Ostn	-1.49228	3.37e-11
Lmcd1	-1.2712	3.47e-11
Serpinb6a	1.027	3.63e-11
Vgll2	-1.51207	5.84e-11
Rorc	1.1678	6.62e-11
Uty	2.06542	6.83e-11
Klf10	1.40633	8.06e-11
Rgcc	0.9791	8.09e-11
Tsix	-2.08172	1.43e-10
Rasd2	1.34413	7.52e-10
Hddc3	1.70415	7.67e-10
Rab12	1.00731	1.1e-09
Mettl21c	1.12775	1.11e-09
Smtnl1	-1.44247	1.54e-09
8430426J06Rik	1.95358	1.61e-09
Gm11716	-1.12763	1.72e-09
Atcayos	0.841602	2.56e-09
Gstk1	-0.908047	9.15e-09
Nek6	1.56641	1.06e-08
Mdh1	-0.705047	1.31e-08
Gas5	0.800913	1.46e-08
Gm10851	1.8177	1.53e-08
Ttll7	0.944405	2.52e-08
Prxl2b	0.716141	3.09e-08
Fgf21	1.69287	3.73e-08
Gm5420	-1.61338	7.1e-08
Ppp1r14b	1.11444	7.54e-08
1700001O22Rik	1.74469	8.37e-08
Grb14	-1.32831	1.12e-07
Qk	-0.73897	1.16e-07
H19	-1.15384	1.22e-07
Slc25a11	-0.665298	1.25e-07
Slc15a5	1.57562	1.25e-07
Amy1	0.926983	1.32e-07
Dbt	-1.15576	1.7e-07
Plaat3	0.746216	1.79e-07
Eif4ebp1	1.35485	4.06e-07
Car3	-0.69544	5.19e-07
Ivd	-0.95306	5.67e-07
Stt3b	0.932162	5.75e-07
Ftl1	0.754452	1.61e-06
Ifitm6	1.51075	1.68e-06
Msrb1	0.746096	1.77e-06
Amd1	1.38094	1.88e-06
Col3a1	-0.85463	2.21e-06
Psma7	0.535158	2.33e-06
Echs1	-0.797483	2.53e-06
Nrep	-1.0521	3.32e-06
Htra4	1.51587	3.33e-06
Ckmt2	-0.635156	3.45e-06
Chac1	1.17425	3.51e-06
Kcnc1	-1.0351	3.65e-06
H2-Ab1	1.00931	3.69e-06
Ptpn3	-1.22523	4.13e-06
Pxmp2	-0.757946	4.45e-06
Kdm5d	1.28584	4.56e-06
Actn3	0.513691	4.64e-06
Cd302	0.952799	5.3e-06
Riok3	0.597959	6.63e-06
Gm15179	-1.08964	7.94e-06
Gbp7	1.10082	8.56e-06
Cish	1.36846	9.63e-06
Ugp2	-0.516331	1.02e-05
Pabpc1	0.856084	1.23e-05
Aacs	1.41731	1.25e-05
Homer2	-1.0585	1.26e-05
Ccl8	1.30361	1.28e-05
Hspb6	-0.766647	1.45e-05
Gm50194	-1.17471	1.48e-05
Fxyd6	-1.24643	1.79e-05
Nrap	-0.614208	1.97e-05
Atp1b1	-1.11479	2.13e-05
Bckdhb	-1.01732	2.13e-05
Rps20	0.543191	2.2e-05
Fndc5	-0.919051	3.23e-05
Ighm	1.26091	3.24e-05
Alkbh7	-0.809909	3.27e-05
Spns2	1.33349	3.32e-05
Sdhb	-0.516902	3.57e-05
Arrdc4	1.24699	3.67e-05
Slc38a4	0.938901	3.76e-05
Cox7a1	-0.515082	3.79e-05
Hk2	-0.790552	3.87e-05
2410006H16Rik	1.05444	4.02e-05
Nsun2	0.977505	4.16e-05
Gm47708	-1.31969	4.19e-05
Lpin1	0.547969	4.24e-05
Actn2	-0.740619	4.29e-05
Cmbl	0.619337	4.58e-05
Dgat2	-1.17527	4.97e-05
Cdh13	-0.682356	5e-05
Cryab	-0.697745	5.22e-05
Fbxl4	0.926509	5.51e-05
Got1	-0.687838	5.88e-05
Dhrs7c	0.634002	5.93e-05
Sncg	-1.14871	6.38e-05
Dapp1	-1.29721	6.44e-05
Uqcrq	-0.432866	6.89e-05
Rpl32	0.472844	7.11e-05
Tmem65	-0.803794	7.34e-05
Gpi1	0.518079	7.83e-05
Dnaja4	-0.760226	8.24e-05
Prkab2	0.524342	8.26e-05
Cbr2	1.16266	8.4e-05
Asns	1.2733	8.87e-05
2310040G24Rik	-0.557485	8.91e-05
Hspa1l	-1.11295	9.75e-05
Adk	-0.688327	0.000103257
Ncoa1	0.856654	0.000104463
Odc1	1.21664	0.00010705
Pank1	-1.03793	0.000108501
Tbc1d1	-1.05831	0.000109852
Lcn2	1.20033	0.000114388
Ar	0.803433	0.000122544
Maf	0.500704	0.000126631
Gm5091	1.20839	0.000133559
Eif2s2	0.503609	0.000141528
Perm1	-0.939622	0.000141656
Gadd45g	1.07744	0.000142691
Mpz	-1.16716	0.000170357
Gm44386	-0.816051	0.000171059
Gm5532	-1.22502	0.000171775
Bhlhe41	0.824699	0.000177885
Casp12	1.12837	0.000182552
Acaa2	-0.645704	0.000184726
Themis3	0.931624	0.000196178
Lrrc2	-0.628649	0.000211579
Mybpc2	0.393347	0.000212583
Gpam	-0.724483	0.00022937
Coq10a	-0.542175	0.000235818
Vac14	0.969883	0.000239983
H2-K1	0.603655	0.000249857
Fuom	-0.717121	0.000267352
C1qb	1.08171	0.00027824
Asb2	-0.523417	0.000282775
Tmem37	0.783205	0.000290771
Bdh1	-1.17522	0.000292578
Fos	1.16864	0.00030046
Lifr	0.731701	0.000303646
Ucp3	-1.00069	0.000315012
Hmgn5	-0.925645	0.000318061
Aldh6a1	-0.732287	0.000322133
Txnip	0.544405	0.000323106
Oxct1	-1.07145	0.00033757
Gys1	-0.657123	0.000342581
Pgk1	0.603853	0.000356232
Plac8	1.13406	0.000356753
C1qc	1.14166	0.000363627
2310040G07Rik	1.11616	0.000366162
Wdr70	0.816073	0.000373178
Sorl1	0.667977	0.000376012
Npnt	1.10384	0.000377825
Deptor	0.636872	0.000379671
Itgb1bp2	-0.677911	0.000380577
Ndufv1	-0.457058	0.000399523
Pdlim1	-0.918642	0.000402321
Wfdc17	1.14573	0.000404253
Acadsb	-0.620334	0.000410555
Scd1	-1.1458	0.000434977
Gm30794	-0.958945	0.000443872
Col1a2	-0.722034	0.000452229
Pfkfb3	1.09813	0.000463947
Padi2	-0.832183	0.000468806
Mpc1	-0.69624	0.000475742
Cdo1	-1.06499	0.000478586
Coq8a	-0.565314	0.000497542
Rps4x	0.518627	0.000505363
Itm2a	-0.564064	0.000526992
Mllt11	0.662706	0.00053509
Iqcg	-0.997695	0.000542637
Ccl6	1.03418	0.00055562
Tspan12	-1.08065	0.000564127
BC049352	-1.00432	0.000565151
F830016B08Rik	0.696245	0.000568179
Klhl40	-0.488426	0.00057966
Grtp1	-0.911479	0.000589451
Sar1b	0.35016	0.000591552
Gm47328	-1.11437	0.000616339
C1qtnf4	0.739982	0.000639488
Tceal7	-0.756077	0.00066505
Tfdp2	0.656841	0.000667799
R3hdm1	0.533164	0.000676757
Acsl3	1.10684	0.000690695
Lmod3	-0.483355	0.000702628
H2-Eb1	0.846471	0.000704367
Rnf126	0.858696	0.000706693
Acvr2a	0.851234	0.000710005
H2-Aa	0.925399	0.000716655
Apol6	-1.10179	0.00073024
Tmem45b	-1.09433	0.000764922
Pfkfb1	-0.686616	0.000769065
Shisa2	0.701814	0.000769191
Dpy30	0.556277	0.000789032
Zfp367	-0.766031	0.000793826
H2-D1	0.513723	0.000843834
Mtfp1	-0.74688	0.000855455
Mlec	0.792182	0.000862617
Ociad1	0.500451	0.000905922
Nudt7	-0.865923	0.000927938
5430431A17Rik	0.581923	0.000931873
Kcnf1	0.880631	0.000932195
Map1lc3a	0.495546	0.000968916
Gyg	0.383051	0.000995837
Meg3	-1.00493	0.00102026
Adcy2	0.832017	0.00105532
Gm49477	-0.685841	0.00107186
Rack1	0.401523	0.00107398
Rps9	0.382852	0.00110187
Rpl22	0.425323	0.00113701
Mafb	0.948664	0.00113917
Gm33543	-1.04919	0.00117229
P2ry1	-1.05229	0.00117828
Cst3	0.395175	0.00122117
2310075C17Rik	-0.920663	0.00126528
Metap2	0.428676	0.00138306
Ankrd23	-0.491531	0.00143712
Ubl4a	0.569595	0.00147734
Atf4	0.534077	0.00149706
Tmem132b	0.930201	0.00151893
Acat1	-0.432576	0.00151973
Tmem120a	-0.953141	0.00158047
Hadha	-0.612927	0.00158628
Ybx3	0.482346	0.00161282
Slc25a33	-0.842647	0.00161387
Trp53inp2	-0.620972	0.00162453
Rps14	0.340476	0.00164626
Asb5	0.427919	0.00168471
Vasp	0.987369	0.00169924
Uqcrfs1	-0.342405	0.00172316
Gmnn	-0.884727	0.00172363
Abra	-0.553929	0.0017242
Ginm1	0.44	0.00172926
Myoz1	0.325915	0.00173462
Gm4951	0.821151	0.0017593
Ndufs8	-0.38995	0.00176411
Ppm1k	-0.912304	0.00186026
Drap1	0.393688	0.00187294
Psat1	0.959563	0.00189888
Zcchc24	0.676626	0.00190793
Lrrc39	-0.510493	0.00195263
Rab2a	0.390338	0.00196289
Ypel3	0.465497	0.00198407
Asrgl1	0.540324	0.00200607
Klc2	-0.909671	0.00203196
Mtx2	-0.555667	0.00209577
Rps11	0.393156	0.0021742
Gstm5	0.40585	0.00220944
Rpl8	0.351089	0.00223685
Rpl23	0.455902	0.00223917
Rnls	-0.911839	0.00225978
Coq7	-0.477636	0.0022816
Rpl37	0.495202	0.00228953
Narf	-0.640896	0.00230671
Stum	0.772738	0.00232036
Tspan13	0.585883	0.00239167
Wnk2	0.735317	0.00241022
Gpx1	0.470138	0.00241032
Fh1	-0.421043	0.00243585
Rpl37rt	0.711895	0.00244954
Ndufa1	-0.376971	0.00246969
Kdm6a	-0.91254	0.0024823
Mybph	-0.606295	0.00249239
A930003A15Rik	0.970793	0.00249509
Pmp22	-0.704132	0.00252849
Vldlr	0.498291	0.00262533
Cdk19	0.955443	0.0026642
Tprgl	0.503381	0.00268795
Lims1	-0.672177	0.0027274
Cybb	0.961125	0.00273547
Mc5r	0.92737	0.00274233
Gm41757	-0.976608	0.00275366
Gars	0.703057	0.00283233
Selenos	-0.630978	0.00284917
Eya4	0.771335	0.00286053
Rhobtb1	-0.859768	0.00290082
Ctss	0.953768	0.00295463
Ndufs1	-0.397726	0.00296612
Bsg	0.396829	0.00305923
Ctsc	0.703294	0.00308157
H2bc6	-0.92418	0.0031056
Amotl1	0.364081	0.00311609
Tlcd3b	-0.901453	0.00314623
Igfbp4	0.812452	0.00315122
Lrba	0.882685	0.00316017
Napa	0.42445	0.00320273
Tyrobp	0.946914	0.00320821
Arpp21	-0.949661	0.00325122
Sqstm1	0.47296	0.00325661
Itgam	0.693694	0.00327441
Dlat	-0.45438	0.00329817
H1f2	0.560033	0.00335622
Stau2	-0.682837	0.00336489
Polk	0.841271	0.00344853
Tmem100	0.881094	0.00345878
Cycs	-0.510286	0.00349349
Ciao2b	0.557671	0.00351879
Gm15337	-0.950786	0.00354122
Gstm2	-0.639007	0.00361546
Glud1	-0.569468	0.00363954
Tmpo	0.644496	0.00365286
Kcmf1	0.441858	0.00367966
Tbl1x	0.838013	0.00375542
Dupd1	0.643244	0.00380791
Myom3	-0.915156	0.0038471
Prg4	0.831135	0.00386506
Uaca	-0.608349	0.00390732
Cavin2	-0.58487	0.00393028
Atp1a2	-0.366176	0.00396154
Pex7	-0.562589	0.00399438
Rpl4	0.313487	0.00400378
Gbe1	-0.548656	0.00404029
Icam4	0.930803	0.00416694
Atp5k	-0.337836	0.00423266
Ociad2	0.424359	0.00424608
mt-Tt	0.873937	0.00433627
Ndufab1	-0.40774	0.00434925
Cd63	0.388768	0.00439529
Cldnd1	0.502893	0.00441558
Fgf1	-0.85189	0.00449451
Mmut	-0.585077	0.00451495
Col1a1	-0.887379	0.00454066
Dld	-0.356816	0.00454181
Mid1ip1	0.748909	0.00455669
2310015K22Rik	0.874867	0.00459898
Casq2	-0.835073	0.00461766
Klf2	-0.739795	0.00468608
Ankrd37	-0.865751	0.0047674
Gm29521	0.888687	0.00478932
Grem2	0.917861	0.00488788
Filip1l	-0.472147	0.00490513
Gtf3a	0.52005	0.00492277
Acyp2	-0.344641	0.00495072
Alas1	-0.611138	0.00500514
Zfp106	-0.383982	0.00501076
Adamtsl5	-0.785194	0.00504518
Mrpl45	-0.441705	0.00507839
Spr	-0.654127	0.00513638
Cdkn1c	0.671948	0.00534857
Fcer1g	0.853503	0.00535744
Sra1	0.51116	0.0055213
Spryd7	0.475848	0.00558326
Rps15a	0.409699	0.00560514
Ccdc88a	-0.887288	0.00565021
Erp44	0.590424	0.00568281
Fam83d	0.900497	0.00573501
Cyp26b1	0.834112	0.00574111
Bex1	-0.534329	0.0057599
BC023105	0.818514	0.00583151
Rpl14	0.360149	0.00592884
Cox5b	-0.352777	0.00599577
Mfap5	-0.660672	0.00601515
Gm48752	-0.895507	0.00603588
Rplp2	0.320982	0.00608251
S100a8	0.549483	0.00609504
Dcxr	-0.729897	0.00618416
Pla2g12a	-0.445224	0.00619849
Cd59a	-0.591067	0.006257
Mrln	0.437644	0.00630038
Cadm1	0.862927	0.00630786
Cebpd	0.819006	0.00632539
Kcna7	-0.830055	0.00634337
Inpp4b	-0.805884	0.00635258
Gm13340	0.881577	0.00639461
Ube2d1	0.42824	0.0064234
Tuba1a	-0.70213	0.00649151
Dusp22	-0.452759	0.00650297
Mgst1	0.542415	0.00654902
Afap1l1	0.777241	0.0066243
Setd5	0.750634	0.0066877
Aldh2	-0.68864	0.0067972
Fitm2	-0.607202	0.00682677
Tpbgl	0.656663	0.00684977
Pdgfa	0.582203	0.00687552
Vapa	0.351649	0.00692838
Ndufb5	-0.286354	0.00704348
Phkb	0.33917	0.00704713
Sacs	-0.760015	0.00707289
Slc25a20	-0.579215	0.00722677
Ubc	-0.382849	0.00726018
Tfb1m	-0.818815	0.00733708
Egflam	0.658342	0.00741356
Gm45407	0.813272	0.00742359
Tirap	0.828984	0.00743236
Galk1	0.861202	0.00757831
Rsad2	0.870923	0.00758527
Mpped2	-0.86791	0.00759304
Crispld2	0.743449	0.00764968
Phf10	0.601529	0.00765349
Mccc2	-0.620747	0.0076633
Mn1	-0.65459	0.0077692
Ccdc43	0.44799	0.00784148
Esrra	-0.721741	0.0078438
Alpk3	-0.569589	0.00789332
Ccnk	0.450452	0.00793774
Larp7	-0.663871	0.00852777
H3f3b	0.469855	0.00856695
2700097O09Rik	-0.683171	0.00875671
Khdrbs3	-0.827842	0.008904
Slf1	-0.654009	0.00892304
Man2a2	0.60474	0.00895413
Aoc3	-0.849625	0.00906842
Gsta4	-0.622389	0.00908149
Msra	-0.712032	0.00909368
Ldhb-ps	-0.770341	0.00920194
Gm47644	-0.764292	0.00932504
Zfand5	0.3712	0.00935517
Ccl9	0.834804	0.00939079
Etfb	-0.317354	0.00944151
Slc25a28	0.753456	0.00944903
Mt1	0.713587	0.00946253
Wfs1	-0.645086	0.00946819
Mmp9	0.660538	0.00947481
Aimp2	0.325307	0.00948092
Hnrnpa1	0.716553	0.00953472
Ppara	-0.842861	0.00955721
Micu2	-0.54881	0.00964586
Ensa	0.497944	0.00964746
Ablim1	-0.640041	0.00967359
Top1	0.402829	0.00969444
Lrrcc1	-0.639064	0.00970576
Psmb3	0.500169	0.00974446
Serpinh1	-0.711984	0.00974777
Inmt	0.817576	0.00982189
Smarca1	-0.802907	0.0100873
Vwa3b	-0.825372	0.0101403
Reep5	0.452499	0.0102139
Mef2c	-0.358052	0.0102247
Rps26	0.330618	0.0103207
Cacng1	0.395845	0.0103313
Popdc3	0.510817	0.0103325
Acacb	0.550088	0.0103527
Ephx2	-0.591323	0.0104013
Mustn1	-0.437957	0.0104332
Rpl35a	0.353003	0.0105342
Acss1	-0.738239	0.0105374
Card19	0.383855	0.0105416
Endog	-0.435593	0.0105533
Dek	0.438594	0.0105863
Itgb6	-0.654069	0.0106077
Rps19	0.405338	0.0106408
Lgals3	0.81536	0.0106578
Rnf128	-0.485042	0.0106845
Folr2	0.820451	0.0107019
Bnip3	0.34288	0.0107082
Gm45338	-0.783653	0.0107361
Prex1	0.733214	0.0107509
Ptp4a3	0.419842	0.010772
Atxn1	-0.589072	0.0108047
Ppp1r3c	0.820756	0.0108113
Rps5	0.285732	0.0108162
Arxes2	-0.747183	0.0109264
Anxa7	0.485493	0.0109311
Rmdn1	-0.483098	0.0110053
Xpa	0.687277	0.0111322
Cbfb	0.395057	0.0112576
Cdk5rap1	-0.825977	0.0113083
Sfxn3	0.775412	0.011466
Rps18	0.376487	0.0114863
Katnal1	-0.819805	0.0115365
Myl12a	-0.319481	0.0115767
Fbxo40	-0.4275	0.011582
Tfcp2l1	0.791835	0.011604
Gcdh	-0.661908	0.0117979
Lactb	-0.511382	0.0118284
Ifi30	0.818954	0.0119032
D630024D03Rik	-0.791144	0.0119968
Ccdc80	-0.780735	0.0120875
Pclaf	0.471377	0.0120968
Commd4	0.467621	0.0121031
Ndufb2	-0.280897	0.0121516
Gm15417	0.504553	0.012279
Ndufa9	-0.327213	0.0124252
Cd52	0.808022	0.0126059
Ndufb3	-0.307749	0.0127404
Tma7	0.401061	0.012752
Dffa	-0.614523	0.0127994
Oga	0.633691	0.0129088
Fam118b	0.614686	0.0129419
Cox7b	-0.275231	0.0129849
Gadl1	0.674933	0.0130262
Gt(ROSA)26Sor	-0.685777	0.0131095
G0s2	0.805894	0.0131909
Ifitm10	0.781681	0.0131976
Tbc1d4	0.600631	0.0132174
Kcnq1ot1	0.475465	0.0132364
Wnt4	0.547989	0.0132551
Plin4	-0.543449	0.0132904
6030400A10Rik	0.729448	0.0133182
Itpr1	0.586825	0.0134405
Npc1	0.621514	0.0135417
Chpt1	-0.33934	0.0135652
Ppargc1b	-0.694419	0.0135937
Atp13a5	0.711785	0.0137138
Cox8b	-0.260019	0.0138036
Gm42992	0.752458	0.0138084
Ppargc1a	-0.596901	0.0139619
Fbln7	0.796783	0.0140916
Cox6c	-0.263166	0.0141007
Pla2g7	0.455374	0.0141154
Irf7	0.681484	0.0141377
Gm9381	0.585045	0.0141513
Ckb	-0.787165	0.014181
Eef1a1	0.542648	0.0142409
Plpp1	-0.42797	0.0142833
Psmg4	0.620531	0.0142902
Atp5j	-0.244537	0.0143127
Atp8a2	0.691124	0.0143351
Tnfaip2	0.690058	0.014336
Scn1b	-0.453992	0.014336
Efcab14	-0.465587	0.0144112
Bola3	-0.297145	0.0144924
Ccdc107	0.415993	0.0146882
Ces1d	-0.506088	0.0147098
Gm35585	0.708677	0.0147977
Prrx1	-0.466041	0.0148115
Uqcrc1	-0.329696	0.014838
Lrtm1	-0.565707	0.01486
Acss2	-0.637761	0.0149083
Adprhl1	-0.635745	0.0149533
Malsu1	0.333234	0.015032
Chrna9	0.559321	0.0150425
Aldh1a7	-0.757547	0.0150716
9430073C21Rik	-0.770272	0.0151253
Iqsec2	-0.79212	0.0151623
Ndufaf5	-0.38258	0.0151798
Lyz2	0.773647	0.0152643
Gaa	0.428886	0.0152677
Mtarc2	0.426449	0.0152778
Rpl22l1	0.414763	0.0152949
Tecr	0.318451	0.0153071
Mospd1	0.431018	0.0155076
Tmx4	-0.638295	0.0155601
Rpl13	0.42503	0.0157587
Eif4ebp2	0.434159	0.0158443
Hspa4l	-0.779756	0.0158544
Lrig3	0.685592	0.0159882
Fdxacb1	-0.785331	0.0159965
Myh7	-0.749706	0.0160479
Cyfip2	-0.784928	0.0160769
Srgap3	0.509955	0.0161988
Ly6c2	0.626498	0.0162976
Oplah	-0.744637	0.0163309
Zfp362	0.748732	0.0165782
Gapdh	0.482323	0.0166329
Gm17218	-0.729975	0.0166434
Fbxl5	0.479585	0.01666
Iqsec1	-0.731715	0.016744
Adrb2	0.67598	0.0167683
Mettl26	-0.420595	0.016854
Smpdl3b	0.43212	0.0169142
Fzd4	0.585928	0.0170237
Ctsl	0.399565	0.0172318
Mtln	0.285201	0.0172705
Gm45819	-0.767135	0.0173125
Cdkn2c	0.623626	0.0173315
Art5	-0.599187	0.0174436
Xpr1	0.474893	0.0174815
Phyh	-0.391712	0.0174841
Agpat2	-0.729803	0.0176756
Pycr1	0.766213	0.017741
Rapgef4	-0.757035	0.0177574
Pcgf3	0.594658	0.017787
Prr33	-0.531743	0.0177878
Acox1	-0.511911	0.0177951
Polr1has	0.445625	0.0178618
Rsph1	-0.739015	0.0180738
Gm34455	-0.6791	0.0180766
Fbxo31	-0.506163	0.0180772
Atp5g1	-0.305651	0.0181041
Trib3	0.620172	0.0181517
Ccdc146	-0.613713	0.0181706
Pabpc4	0.560019	0.0182042
Nfkbia	0.463396	0.0182504
Mettl11b	-0.588586	0.0183764
Fmc1	-0.32866	0.018408
Ngrn	0.488373	0.0185829
Ddx59	0.76422	0.0187167
Nfe2l1	-0.347543	0.0187829
Atp8a1	0.455433	0.0192279
Bzw2	0.35395	0.0194523
Ccr1	0.414313	0.0194838
Gm32219	0.759127	0.0195336
Dnmt3a	-0.583583	0.0197099
Il15	-0.594359	0.0197241
Atp5e	-0.239026	0.0197414
Lyz1	0.76006	0.0197705
B2m	0.326986	0.0197988
Tpm3	-0.758417	0.0198677
Prr12	0.664821	0.0201935
Hnmt	-0.732415	0.0201965
Fabp4	-0.283897	0.0203018
D830032E09Rik	0.487694	0.0203882
Apoc1	-0.589406	0.0204019
Kyat3	-0.730743	0.0204227
Mcee	-0.39154	0.0206101
Ccl12	0.569521	0.0206872
Uqcrc2	-0.281157	0.0209363
Gpt	-0.683058	0.020992
Pbdc1	-0.566371	0.0213463
Serinc3	0.530041	0.0213471
Exosc1	0.503672	0.0215752
Ndufa10	-0.267183	0.0217236
Yipf7	-0.418607	0.0218705
Strit1	-0.684407	0.0218916
Marcks	-0.490404	0.0218917
Sfrp5	-0.747434	0.0219292
H4c8	-0.557678	0.0220085
Gm10039	-0.502996	0.0220314
Hibadh	-0.336038	0.0220395
Myot	-0.279658	0.0224892
Dach2	-0.743984	0.0225447
Elob	0.279637	0.0225938
Stard10	-0.648413	0.0226686
Hspb7	-0.662163	0.0227122
Pde3b	-0.708035	0.022747
Cyth4	0.669087	0.0228025
Rab13	0.668752	0.0229752
Rps24	0.276574	0.0233158
Nhs	0.73792	0.0234082
Atp5h	-0.244732	0.0234601
Asb15	-0.591021	0.0235627
Synrg	0.528596	0.0237553
Nr3c1	-0.378228	0.0237929
5430401H09Rik	-0.714069	0.0238179
Srebf1	0.656448	0.0238826
Srsf3	-0.406557	0.0239842
Wdr76	-0.637648	0.0242035
Rgs5	-0.370928	0.0243063
Slc37a4	0.461041	0.0243982
Vps37a	0.429647	0.0244679
Elovl6	-0.731627	0.0245959
Srrm2	0.313714	0.0247197
Dapk2	-0.509679	0.0247914
Acot13	-0.279931	0.0248786
Csnk1a1	0.310924	0.0249336
Selenbp1	-0.69229	0.0250175
mt-Nd3	-0.423933	0.0250203
Pkdcc	0.658944	0.0250846
Cpne2	0.698004	0.0250985
Tnnc1	-0.694992	0.0251516
Lsmem2	-0.728068	0.0252283
Cog5	-0.712759	0.0253521
Rtraf	0.282735	0.0253965
Crybg3	0.648182	0.0254137
Nipa1	0.725349	0.0255552
Ssr3	0.317377	0.0255619
Cirbp	0.545458	0.025573
Slc30a9	-0.444302	0.0255867
Rbfox1	0.309486	0.0255916
Cltb	0.414812	0.025694
Bbs4	0.676511	0.0258064
Hjv	0.305493	0.0258885
Gm48067	-0.62732	0.0258907
Junb	0.720148	0.0260049
Dipk1a	0.43212	0.0262146
Ly86	0.706039	0.026217
Tmem233	0.314869	0.026265
Kcng4	-0.705602	0.02631
Cxcl14	0.594816	0.0263445
Pim1	0.716969	0.0265135
Rab11fip3	-0.534032	0.0265277
Ryr1	0.233859	0.0266968
Vamp5	0.262745	0.0267408
Cdkn2aipnl	0.517253	0.0267675
Slc1a5	-0.679406	0.0269403
Bdp1	-0.625728	0.0270737
Fer	-0.687158	0.0271041
Gm16062	-0.469602	0.0271998
Zfp770	-0.620776	0.0272863
Crot	0.479809	0.0273122
Gm45264	0.373928	0.027323
Rpl18a	0.357374	0.027438
Frzb	-0.714561	0.0275387
Ttc1	0.378541	0.0275392
Tenm2	-0.61761	0.0276015
Rpl34	0.334249	0.0276391
Cd53	0.672379	0.0276712
Acsl1	-0.400026	0.0277253
Msrb2	-0.597646	0.0278546
Lsmem1	0.385798	0.0280771
Tln1	-0.46298	0.0281039
Mbp	-0.668356	0.0281675
Rit1	0.57544	0.0282049
Atf5	0.663759	0.0282289
Kcnq5	-0.689506	0.0282293
Mocs2	0.359878	0.0282825
Ccr5	0.368503	0.0285546
Psmd4	0.316241	0.028591
Agl	0.310922	0.0286056
Bola1	-0.39019	0.0288361
Clip4	-0.381072	0.0289329
Nos3	-0.675888	0.0290993
Myhas	0.384624	0.0291104
Flnc	-0.421471	0.0291137
Cav1	-0.363995	0.0292161
Ldlrad4	-0.598906	0.0292733
Trnau1ap	0.497003	0.0294256
Fcna	0.680763	0.0295793
Ppa2	-0.364462	0.0296024
Map2k6	-0.699069	0.029679
Sugct	-0.701748	0.0298077
Arhgef28	-0.648098	0.0301592
Atp2b1	-0.341865	0.0301791
Agfg2	-0.681932	0.03029
Tmem123	0.587817	0.0302909
Gsto1	-0.437632	0.030378
Dnajc8	0.321182	0.0303821
Elane	0.357724	0.0305396
Mycbp2	-0.373772	0.0307917
Gm34342	0.699439	0.0308128
Gm11966	-0.667187	0.0308584
Slc8a1	0.539944	0.0311267
Rab28	-0.365864	0.0311367
Odad4	0.619332	0.0312461
Pfdn2	0.395167	0.0312492
5530601H04Rik	-0.700663	0.0313157
B130034C11Rik	-0.637157	0.0314203
Rps7	0.488769	0.0314787
Apobec1	0.610798	0.031491
Il18bp	0.619178	0.0316584
Immt	-0.278742	0.0317081
Tbcb	0.374535	0.0317345
Abca1	0.605414	0.0320277
Ssr4	0.310408	0.0320414
Cox20	-0.333809	0.0320976
Nfkbiz	0.693837	0.0321145
C1ra	0.698638	0.0321739
Gm43813	0.656849	0.0321931
Rspo3	-0.662113	0.0322777
Cd36	-0.315931	0.032384
Rabggtb	0.346302	0.0325263
Cebpg	0.385811	0.0327455
Tbx15	0.438886	0.0327618
Gm11266	0.572905	0.0329999
Gcnt2	-0.679678	0.0330298
Slc5a3	-0.653712	0.0330537
Cd48	0.686695	0.0330827
Rcbtb1	0.617638	0.033144
Rictor	0.60728	0.0337941
Rgs2	-0.672053	0.0338341
2310015A16Rik	-0.62513	0.0338366
Paqr7	-0.629414	0.0339915
Ctdsp2	0.478172	0.0340524
Calm3	0.340847	0.0342686
4930453N24Rik	0.36238	0.034553
D3Ertd751e	-0.68664	0.0346538
Fam13a	-0.596801	0.0347657
Clcn4	-0.492693	0.0347892
Slc45a4	0.648276	0.0349057
Musk	0.687208	0.0349824
Sirt3	-0.6572	0.035042
Mpc2	-0.229187	0.0350548
Slc48a1	0.397986	0.0351447
Mt2	0.652178	0.0352349
Myl2	-0.656481	0.0352474
Atp6v0e	0.394323	0.0352969
Hras	0.408852	0.035471
Unc13c	-0.68566	0.0355121
Gm26976	0.416311	0.0355434
Map1lc3b	0.281377	0.0355854
Gatd3a	-0.303588	0.0358423
4732491K20Rik	-0.667816	0.0358525
Cmah	0.470905	0.0359034
Tubb4b	0.404088	0.0359942
Zdhhc23	-0.658773	0.036032
Mpc1-ps	-0.676058	0.0361006
Snap29	0.54276	0.0361183
Plin1	-0.640508	0.03615
Ldhd	-0.603998	0.036176
Maf1	0.309479	0.0361811
Pf4	0.680071	0.0362393
Sdhaf3	-0.419776	0.0363401
Tph1	0.56324	0.0364191
Mbd4	-0.574688	0.036448
Pgap2	0.495615	0.0364937
Zdhhc20	0.616115	0.0365399
Ppdpf	0.429226	0.0365808
Herpud1	0.35343	0.0366798
Gemin7	0.330744	0.0368243
Rc3h2	0.496448	0.0369147
Zfp706	0.409524	0.0370786
Enox2	0.656542	0.0371241
Cavin3	-0.587328	0.0372738
Cyc1	-0.344654	0.0374582
Gm49201	-0.639206	0.0376754
Ankrd12	-0.401728	0.0376878
Rasgrp3	0.464236	0.0378192
Tcof1	0.541269	0.0378612
Sars	0.467872	0.0380125
Ms4a7	0.614459	0.0380303
Eif3e	0.347574	0.0380709
Nme6	0.38326	0.0380909
Ilf3	0.612328	0.0382214
Ibtk	-0.501561	0.0382841
Laptm5	0.675676	0.0383014
Gm28653	-0.635374	0.0387615
Slc15a4	0.668583	0.0388908
Cdc42ep2	-0.622753	0.0389625
Cdc42se2	0.577176	0.0390333
Atp5j2	-0.215489	0.0390336
Arhgap42	-0.660802	0.0390703
D730003I15Rik	-0.672544	0.0392132
Mlxipl	-0.537498	0.0392333
Glul	-0.420625	0.0392385
Cops6	0.291439	0.0393313
Arhgap17	0.540029	0.0393337
Tmem52	0.311723	0.0393621
Prkg1	-0.525819	0.0395559
mt-Rnr1	-0.244783	0.0395639
Cdc14a	0.552741	0.0395701
Sting1	0.660409	0.0396179
Tpst2	-0.636474	0.0398357
Gm13461	0.522604	0.0398873
Spata24	0.652416	0.0399222
1810014B01Rik	-0.468189	0.0400287
Leng1	-0.569503	0.0400642
Xirp2	-0.221848	0.0401377
Atf6	0.571921	0.0401652
Tial1	0.489882	0.0401881
Hectd2	0.609578	0.0403761
Clec4n	0.398846	0.0403867
Ube2t	-0.659606	0.0404496
Cd74	0.611575	0.0404571
Vwa5a	0.563584	0.0405214
Ndufa11	-0.228797	0.0405504
Fbxo17	0.667764	0.0406451
Eif4g3	0.314746	0.040646
Ccnt1	-0.593791	0.0407267
Myf6	0.36155	0.0408115
Nrp1	-0.363293	0.0412315
Fabp3-ps1	-0.664348	0.0412382
Nipsnap2	-0.253773	0.0413067
Mif	0.401178	0.0413153
Gm13341	0.652605	0.0413468
Bag1	-0.255537	0.0414456
Depp1	0.6589	0.0414468
C5ar1	0.606038	0.0415135
Nes	-0.659615	0.0417878
Sdha	-0.245368	0.0418993
Gm15824	-0.552911	0.0420109
Rps3	0.241941	0.0420612
Nampt	0.292621	0.0420947
Prkag3	-0.479455	0.0424226
Ndrg2	-0.320357	0.0428634
Stk17b	0.658997	0.0431406
4932438A13Rik	-0.495847	0.0431912
Utp14b	0.478186	0.0431936
Fabp3	-0.53424	0.0432748
Zfp36	0.655774	0.0433364
Stx16	-0.645053	0.0434293
Ccr2	0.645668	0.0434555
Pptc7	-0.411592	0.0434856
Tmem267	0.65439	0.0435269
Aatk	-0.546745	0.0436315
Aldh4a1	-0.551252	0.0436738
Ech1	-0.362378	0.0436864
Mpp6	0.308556	0.0437531
Fitm1	-0.287869	0.0437591
Hivep1	-0.654941	0.0437727
Lamb2	-0.531686	0.0437828
Mccc1	-0.511205	0.0438772
Shld2	-0.643727	0.0439319
1110018N20Rik	0.643	0.0439446
Rpl29	0.358149	0.0440495
Smpdl3a	0.322667	0.044056
C3	0.484996	0.044202
Ppp3r1	-0.475202	0.0442382
Optn	0.481028	0.0444721
Nsmce4a	-0.393986	0.0445238
Cops4	0.256107	0.0446152
Zfp385b	-0.63112	0.0446665
Tmem42	-0.547038	0.0448491
Gm10269	0.436556	0.0448582
Igf1r	0.451991	0.0449018
Mtdh	0.29755	0.0449448
Rps15	0.304482	0.0449952
Csnk1e	0.512635	0.0453813
Ythdc2	-0.629213	0.0454386
Cyb5d2	-0.552555	0.0454602
Retnla	0.611181	0.0455085
Psmd6	0.265719	0.0455573
Cdc123	0.378553	0.0457061
Ndufaf4	0.304385	0.0457215
Slc9a3r2	-0.528761	0.0457393
Magix	-0.555267	0.0460468
Mettl21e	-0.627414	0.0460668
Gm32200	-0.644112	0.0460904
Upp1	0.435295	0.046116
Mchr1	0.427499	0.0462451
Eif4e3	0.382181	0.0463106
Taf9b	0.568952	0.0463884
Akap17b	-0.649257	0.046422
Rpl37a	0.320842	0.046508
Tmem258	0.289226	0.0465676
Bmper	0.550953	0.046609
Idh3a	-0.230755	0.0467245
Zfp869	0.480203	0.0467875
Il34	0.571871	0.0469956
Gtf2i	0.409519	0.0470589
Mrpl18	-0.245705	0.0471367
Mmp8	0.304961	0.0472775
Prg2	0.304961	0.0472775
Calml4	0.618834	0.0473286
Coq3	-0.390068	0.0474822
Cast	-0.401324	0.047493
Neto2	0.569813	0.0479852
Mob1b	-0.543754	0.0480273
Aldh18a1	0.563347	0.0480638
Ppp1r11	0.437909	0.0481207
Clec4b1	0.579536	0.0482344
Lsp1	0.505808	0.0482677
Rnf212b	-0.599073	0.0483263
Amacr	-0.50518	0.0484063
L2hgdh	-0.365833	0.0484732
Tbc1d20	0.568281	0.0485171
Kbtbd7	-0.603216	0.048527
Dnajb4	-0.330959	0.0486462
Bag2	-0.505283	0.048681
Bdnf	-0.636091	0.048716
Lcp1	0.639007	0.0487434
Tulp3	0.64272	0.0487719
Usp24	-0.411914	0.0489759
Psmb2	0.271529	0.0490838
Hmmr	0.302568	0.0491118
Itpkb	-0.62513	0.0492105
Runx1t1	0.639085	0.04928
Ctsh	0.598184	0.0493851
Noct	-0.639689	0.0494382
Tnfsf10	0.6213	0.0494971
Rdh13	-0.638788	0.0495341
Nt5dc3	0.489289	0.0495733
Il12a	0.543583	0.0496092
Gm10570	0.552844	0.049623
Dio2	-0.525892	0.0496553
Clcn7	0.63796	0.0496859
Uba6	0.637765	0.0498207
Mapk14	0.40245	0.0498302
Ly6a	0.360155	0.0499024

## Sheet: MUT vs. WT
gene_id	log2FoldChange	pvalue		1484 significantly (p < 0.05) changed transcripts
Jpt1	1.64561	1.17948e-34
Klf10	1.90613	5.10147e-30
Fhl1	-1.5812	5.06458e-27
Ivd	-1.39215	9.59601e-21
B230312C02Rik	-3.45442	1.96661e-20
Ddit4l	1.05068	2.48921e-19
Hddc3	2.12614	2.95358e-19
Aacs	3.38077	4.52872e-19
Rgcc	1.13809	4.67826e-19
Eif4ebp1	1.14434	4.09525e-18
Oxct1	-1.29563	1.00503e-16
Mettl21c	1.19818	2.71198e-16
Fgfbp1	-2.10162	4.01883e-16
Grb14	-1.83367	5.50207e-16
Mybpc1	-0.923919	8.23187e-15
Gstk1	-0.922661	1.23569e-14
Nsun2	1.45122	2.33844e-14
Vac14	1.63846	4.8952e-14
Psmd8	0.768101	1.25759e-13
Slc37a4	1.03576	1.34671e-13
Ncoa1	1.12671	5.97576e-13
Cmbl	0.995782	7.39017e-13
Rorc	1.03857	1.91171e-12
Tecr	0.70733	1.91273e-12
Ifi30	2.77118	1.97453e-12
Gm11716	-1.07972	2.52836e-12
Mb	-0.836859	2.55206e-12
Ldhb	-1.08234	8.703e-12
Mdh1	-0.546938	2.04599e-11
Arrdc4	1.83263	2.8252e-11
Tbc1d1	-1.6309	4.42014e-11
Cited2	1.14496	5.45599e-11
Gm5091	2.35555	5.60466e-11
Sub1	0.695129	6.9977e-11
Gm5420	-1.98476	8.1686e-11
Rasd2	1.14031	1.06413e-10
Txnip	0.584294	1.23157e-10
Gpi1	0.555661	1.53316e-10
Pxmp2	-0.701126	1.81213e-10
Dbt	-1.12714	2.09958e-10
Pfkfb3	1.92024	3.02342e-10
Myh1	-0.845165	4.00986e-10
Lpl	-0.810343	7.5578e-10
Gbp7	1.19865	1.42272e-09
Bckdhb	-1.18257	1.72224e-09
Echs1	-0.707298	1.84091e-09
Chac1	1.45931	2.19149e-09
Stt3b	0.776269	2.96566e-09
Nek6	1.74206	3.02774e-09
Lmod2	-1.05799	3.93792e-09
Riok3	0.516753	4.32805e-09
Pgk1	0.691071	5.51796e-09
Atcayos	0.742981	5.58514e-09
Gm48584	1.52003	5.62734e-09
Deptor	0.712132	5.79215e-09
Bhlhe41	1.12236	6.21504e-09
Ugp2	-0.412052	8.19647e-09
Htra4	2.56068	8.2595e-09
Ppp1r14b	0.909477	1.11409e-08
Dbp	-1.33895	1.2464e-08
Alkbh7	-0.821603	1.27331e-08
mt-Nd3	-0.861326	1.32647e-08
Spns2	2.19908	1.39452e-08
Pabpc1	0.775545	1.53647e-08
Uba2	0.644488	1.5882e-08
Serpinb6a	0.844382	1.80113e-08
Ubl4a	0.700109	2.25066e-08
Acadsb	-0.807157	2.4964e-08
Mid1ip1	1.19825	3.41229e-08
Prxl2b	0.491294	3.62818e-08
Col3a1	-0.786934	3.72748e-08
Odad4	3.50547	3.92103e-08
Gm5111	3.04448	4.00434e-08
Mpc1	-0.804997	4.30922e-08
Grem2	2.11802	4.35884e-08
Gm15179	-1.00613	4.40429e-08
Smox	2.28485	5.03139e-08
Ctxn3	0.889019	5.2008e-08
Gas5	0.463177	5.70093e-08
Got1	-0.717538	5.86479e-08
Exosc3	0.971117	7.13691e-08
Aldh6a1	-0.857191	8.22569e-08
Ttll7	0.908042	8.53936e-08
Gstm2	-0.922491	9.60737e-08
Rab12	0.806621	9.61113e-08
Eif2s2	0.469882	1.07816e-07
Itpr1	1.09331	1.19702e-07
Cebpd	1.49899	1.33804e-07
Ighm	2.072	1.86035e-07
Dcxr	-1.22734	1.91884e-07
Ptp4a2	0.38397	2.148e-07
Ppp1r3c	1.46588	2.43107e-07
Atp1b1	-0.83868	2.53595e-07
Tpbgl	0.951968	3.7372e-07
Stat5b	0.572758	3.80209e-07
Hmgn5	-0.990059	4.11475e-07
Cbfb	0.677016	4.23286e-07
Usp2	-0.770237	4.4843e-07
Depp1	2.09564	5.12201e-07
Cd63	0.479387	5.42588e-07
Slc25a11	-0.463993	5.86987e-07
Gm47708	-1.98959	6.50161e-07
Fndc5	-0.941404	6.79197e-07
Ckmt2	-0.508415	7.12867e-07
2410006H16Rik	0.835099	7.67297e-07
Cyfip2	-3.10131	8.02347e-07
Tuba1a	-1.13325	8.27861e-07
Ptpn3	-1.1173	8.48571e-07
Ginm1	0.558401	1.00886e-06
Fbxo31	-0.792795	1.08747e-06
Ssr3	0.479622	1.11575e-06
Slc38a4	1.00971	1.18289e-06
Cacnb4	2.44163	1.3823e-06
Ccnk	0.553806	1.4961e-06
Sdhb	-0.426054	1.55837e-06
Prkag3	-0.810564	1.82989e-06
Xpr1	0.641328	1.98667e-06
Lifr	0.694164	2.00298e-06
Kcnb1	0.900459	2.349e-06
Atp5h	-0.334375	2.46752e-06
Psma7	0.366896	2.47483e-06
Lpin1	0.48066	2.73928e-06
Srsf3	-0.627964	2.88257e-06
Dhrs7c	0.607849	3.32571e-06
Uqcrfs1	-0.356256	3.38195e-06
Lgalsl	0.440367	3.51061e-06
Cox7a1	-0.386842	3.63161e-06
Bex1	-0.637908	3.65092e-06
Pygo1	0.552054	3.77242e-06
Shisa2	0.720423	4.15063e-06
Fmc1	-0.447114	4.16513e-06
Slc25a29	-2.67712	4.53771e-06
Mtfp1	-0.786489	4.55177e-06
D230025D16Rik	1.13175	4.82104e-06
Rhobtb1	-1.30439	5.01854e-06
Ndufv1	-0.429136	5.0916e-06
Gm47328	-2.65239	6.18523e-06
mt-Nd6	-0.763887	6.39504e-06
Coq7	-0.467222	6.49252e-06
Dgat2	-1.47726	6.56971e-06
Vgll2	-0.946959	7.02282e-06
Plin4	-0.901144	7.07957e-06
Gm10851	3.75847	7.36942e-06
Lmcd1	-0.890063	7.90215e-06
Gucd1	0.780623	8.21766e-06
Zc3h15	0.534949	9.06321e-06
Qk	-0.388146	9.22959e-06
Smtnl1	-0.896117	9.8286e-06
BC023105	1.26893	1.00112e-05
Ndufb3	-0.348209	1.03049e-05
Eya4	1.00653	1.07452e-05
Lsmem1	0.763255	1.14277e-05
Mlec	0.81064	1.1708e-05
Actr3b	2.43252	1.17933e-05
Wdr70	0.753068	1.31992e-05
Afap1l1	1.06149	1.42584e-05
Irf7	3.34071	1.48184e-05
Hk2	-0.623644	1.4857e-05
Nrap	-0.556845	1.51318e-05
Acvr2a	0.879245	1.51388e-05
Cilp	-1.29548	1.51609e-05
Myh2	-1.12602	1.55493e-05
Nrep	-1.56892	1.56367e-05
Cox8b	-0.292059	1.5809e-05
H2-K1	0.507044	1.60898e-05
Fuom	-0.625702	1.62688e-05
Endog	-0.58935	1.64042e-05
Fut10	1.54933	1.93087e-05
Lrrc2	-0.533492	1.95314e-05
Fxyd6	-1.0965	1.96405e-05
Iigp1	1.22857	1.98634e-05
Uqcrq	-0.374641	2.01137e-05
2310040G24Rik	-0.36153	2.16163e-05
Wnk2	0.826583	2.18378e-05
F830016B08Rik	0.742644	2.22697e-05
Eif2s3y	6.85427	2.41335e-05
Ccl8	2.15567	2.45357e-05
Uqcrc1	-0.424055	2.45411e-05
Ikzf2	0.81875	2.59902e-05
Cyb5a	-0.588353	2.60632e-05
Nampt	0.437385	2.81145e-05
Cox20	-0.432867	2.90364e-05
Wfs1	-1.00732	2.96297e-05
Gcdh	-0.919431	3.11066e-05
Cebpb	-0.604303	3.19881e-05
Gm13340	2.38963	3.28225e-05
Gyg	0.325965	3.28651e-05
2310075C17Rik	-1.09055	3.37816e-05
Rps20	0.343362	3.38931e-05
Trp53inp2	-0.550149	3.79781e-05
Rtp4	1.37485	3.81632e-05
Aldh4a1	-1.0118	3.81805e-05
Mllt11	0.669471	3.88163e-05
Xpa	0.901114	3.93496e-05
Egflam	0.748135	4.32691e-05
Metap2	0.361448	4.42691e-05
Aqp4	1.02651	4.51569e-05
Fbxl4	0.723849	5.06642e-05
Fam118b	0.787123	5.30383e-05
8430426J06Rik	3.46134	5.30554e-05
Gadd45g	1.18191	5.52605e-05
Rab2a	0.356778	5.60075e-05
Flnc	-0.647381	5.71816e-05
Panx1	-1.59091	5.72499e-05
Glul	-0.628425	5.82e-05
Atp8a2	0.919506	5.97691e-05
Pmp22	-0.745517	6.46176e-05
Gtf3a	0.570666	6.64372e-05
Mn1	-0.828445	6.66643e-05
Dusp22	-0.490545	6.78587e-05
Ccrl2	0.947423	6.81283e-05
Rere	0.768163	7.0399e-05
Plaat3	0.462673	7.37863e-05
Slc23a3	2.48814	7.50849e-05
Sncg	-1.13884	7.51545e-05
Lrrc39	-0.432168	7.56302e-05
Eif4g3	0.415929	7.71733e-05
Mtdh	0.400353	8.04066e-05
Tnfaip2	0.954443	8.09514e-05
Hspa1l	-0.961994	8.88492e-05
Gm50194	-0.842249	9.38893e-05
Atp1a2	-0.340907	9.51377e-05
Slc25a25	-1.17291	0.000103606
H2-D1	0.493262	0.000108587
Hspb6	-0.633516	0.000115171
Man2a2	0.662739	0.00011612
Acat1	-0.36042	0.000118074
Prkab2	0.33123	0.00012048
Tmem52	0.455911	0.000121262
Dlat	-0.427875	0.000122754
Sfxn3	1.1611	0.000123742
Fh1	-0.372549	0.000124935
Nudt7	-0.737069	0.000125865
Ly6e	0.459193	0.000127096
Kcnq5	-1.33235	0.000129081
Anxa7	0.538814	0.000133633
Gsto1	-0.53715	0.000141107
Lyz1	1.51386	0.00014159
Rdx	0.314958	0.000142827
Snhg5	0.646028	0.000154252
5430431A17Rik	0.546411	0.000156776
Hjv	0.367515	0.000156853
Dnaja4	-0.522466	0.000157271
G0s2	1.72258	0.000160916
Arhgap20	0.678053	0.000167505
Thap12	0.374803	0.000167964
Fam83d	1.64855	0.000169639
Sorl1	0.588431	0.000174454
Nsmaf	0.687283	0.00017796
Gbp3	1.40262	0.000183629
Stab2	1.65944	0.000183989
Uckl1os	0.748899	0.000184483
Vamp5	0.325562	0.000186339
Aldh7a1	-1.01335	0.000187062
Gm4544	1.13549	0.000188373
Spata24	1.22823	0.000188465
Dek	0.434345	0.000190073
Lrba	1.02946	0.000198955
Dnajb4	-0.447678	0.000199506
Cadm1	1.21001	0.000199525
Zfp106	-0.319019	0.000202951
Ybx3	0.446126	0.000206104
Tmem132b	2.91877	0.000206279
Chrna9	3.96447	0.000208483
Acox1	-0.601527	0.000213501
Ppara	-1.58245	0.000215864
Mien1	-0.415192	0.000216293
Igkc	-1.76683	0.000224564
Lmod3	-0.343294	0.000224746
Swi5	-0.388035	0.000226983
Col1a1	-1.30518	0.000228065
Atp5k	-0.323483	0.000230415
Thy1	-1.37568	0.000237837
Aimp2	0.551315	0.000239667
Coq10a	-0.465729	0.000249308
Col1a2	-0.702884	0.000250484
Pdlim7	0.313818	0.000254073
1110018N20Rik	1.3487	0.000257498
Ddx3y	8.26973	0.00026361
Gm35585	2.54453	0.000263908
Arpp21	-1.3659	0.000265015
Gm16062	-0.500371	0.00027638
Asb2	-0.394192	0.000280872
1700001O22Rik	3.14926	0.000286128
Cuedc1	-0.565735	0.000293349
Cish	2.95114	0.000298056
Atp5g1	-0.334537	0.000299165
Junb	1.12792	0.000315938
Vps37a	0.467587	0.000325884
R3hdm1	0.379489	0.000334096
Ptp4a3	0.371883	0.000334722
Cryab	-0.508311	0.000344206
mt-Rnr1	-0.32388	0.000344962
Lgals3	1.00716	0.000345012
Homer2	-0.706718	0.000353528
Mmut	-0.549317	0.000357128
Gsta4	-0.630617	0.000364726
Gemin7	0.370804	0.000368985
Angptl7	-2.16528	0.000369205
Mrps6	-0.572833	0.000373356
Mgp	-0.641721	0.00038129
Slc7a2	0.722861	0.00040294
Ndufa10	-0.267898	0.000411375
Kcmf1	0.375473	0.000411765
Pcgf3	0.689493	0.000418231
Ccdc50	0.408825	0.000419053
Maf	0.421813	0.00042857
Ndufaf1	-0.500605	0.000439646
2310040G07Rik	1.258	0.000460359
Sh3glb1	0.303469	0.000471853
Ppa1	-0.589909	0.000504506
Tmem100	1.82749	0.000512223
Themis3	4.34135	0.000516206
Drap1	0.291554	0.000516572
Gys1	-0.463333	0.000527831
Abca1	0.781496	0.000534672
Gm34474	2.22142	0.000540194
Casp12	1.18093	0.000542963
Stk26	1.46223	0.000555558
Ndufa1	-0.310658	0.000567992
Ggnbp1	-0.651423	0.00057496
Rsph1	-2.60263	0.000590797
Tmem64	0.472999	0.000592043
Cox5b	-0.310302	0.000597431
Zcchc24	0.59952	0.000600059
Acaa2	-0.478526	0.000604093
Mc5r	1.09521	0.000605373
Psmd14	0.318966	0.000616122
Mras	1.1919	0.000634358
Gm34342	1.31419	0.000641817
Atp13a5	2.42065	0.000643957
Ube2d1	0.4226	0.0006598
Tma7	0.370251	0.000660642
Grtp1	-0.778718	0.000663546
Hba-a1	0.715041	0.000670606
Polk	0.911038	0.00067207
Tgfb2	0.551058	0.000676306
Asb4	0.745505	0.000676911
Phyh	-0.483709	0.000680312
Tecpr2	-0.97517	0.000686694
Kcnf1	3.72675	0.000696532
Inmt	1.09603	0.000721722
Gm11266	0.873714	0.00072383
S100a9	3.874	0.000726128
Gpt2	0.581262	0.000737484
Asrgl1	0.437392	0.000746284
Retreg1	0.414414	0.00076588
Fxr1	0.372101	0.000768258
Itgb6	-0.719799	0.000770146
Mrpl43	-0.376081	0.000809686
Acot13	-0.259933	0.000816971
Dcaf10	1.07053	0.000835674
Usp16	0.441286	0.00084866
Adrb2	1.05989	0.000855433
Zfp775	-1.69801	0.000861082
Ndufb5	-0.248911	0.00086878
Cirbp	0.61777	0.000871776
Iqcg	-0.822572	0.000878728
Gm5532	-1.28437	0.000889166
Gm44386	-0.664104	0.000897906
Pla2g7	0.455834	0.000920474
Npnt	2.50571	0.000920644
Igfbp5	0.587524	0.000922095
Tgoln1	-0.673683	0.000925665
Marcks	-0.54469	0.000937996
Tmpo	0.612832	0.000945798
Rad23b	0.451531	0.000957437
Gm12199	1.84058	0.00095775
Rrad	-2.13678	0.000961704
Ifit3	1.4336	0.000988776
H19	-1.20767	0.000989428
Bzw2	0.350777	0.000995938
Agpat2	-1.00015	0.00102504
Ppa2	-0.354837	0.00103928
H3f3b	0.425211	0.00106792
Rxrg	0.463835	0.00107253
Hadha	-0.449347	0.00107489
Amy1	0.473743	0.00108794
Cep43	-0.649945	0.0010886
L2hgdh	-0.432127	0.00109462
Nme6	0.458473	0.00109526
Nipsnap2	-0.268511	0.00109746
Snx5	0.361467	0.00110513
Cdk19	1.22946	0.00110831
Pim1	1.60014	0.00112087
Slc25a36	0.674752	0.00113224
Cox11	-0.456201	0.00114272
Gm32200	-1.87293	0.00115559
Cst3	0.274174	0.00115615
Dpy30	0.378455	0.00117313
Mapk1ip1	0.561566	0.00122064
Rps4x	0.390128	0.001241
Cep290	-0.666476	0.00124217
Elob	0.260647	0.0012538
Tkt	0.995579	0.00125801
Dupd1	0.589879	0.00126341
Fahd2a	-0.600098	0.00127269
Gm36495	1.09399	0.00128345
Trf	-0.580904	0.00129849
Gm45716	1.03354	0.00130484
Fzd7	0.540488	0.00136176
Csrp3	-1.25431	0.00136545
H2-Aa	0.703134	0.00141833
Gm4841	1.66361	0.00144281
Dpt	-0.630655	0.00144638
Dffa	-0.610842	0.00145198
Ing2	0.749029	0.00150786
Rsad2	1.44716	0.00153422
Odc1	1.22174	0.00155274
Serpinf1	-0.687675	0.0015629
Dnm3	0.927056	0.00157155
Fzd4	0.658476	0.00157851
H2bc6	-0.993628	0.00158948
Rnf126	0.747698	0.00159141
Slc15a5	5.62753	0.0015929
Rbm17	0.485912	0.00163943
Cacng1	0.480024	0.00165294
Cat	-0.443899	0.00168578
Fnip1	-0.636487	0.00168736
Malsu1	0.352096	0.00169564
S100a10	-0.479038	0.00170678
Ftl1	0.395075	0.00171158
Chchd2	-0.232542	0.00172651
Spryd7	0.390523	0.00173685
Pfkfb1	-0.453462	0.00173947
Csnk1a1	0.316949	0.00177376
Musk	1.44198	0.00181357
Rack1	0.251595	0.00183555
Amot	0.346257	0.00185867
Coprs	-0.897546	0.0018692
Tprgl	0.374372	0.001878
Plec	-0.385304	0.00188313
Bag2	-0.647988	0.00188339
mt-Atp6	-3.60065	0.00188757
2310022B05Rik	0.914226	0.00191573
Cul3	0.350864	0.00191823
Tfb1m	-0.879892	0.00192452
mt-Tt	2.22995	0.00194368
Tirap	1.0258	0.00194434
Idnk	-0.829519	0.00194677
Ngrn	0.440967	0.00197079
Acsl3	0.971077	0.00199019
Fermt2	0.299479	0.00199848
1600014C10Rik	-0.750773	0.00201334
Cycs	-0.352097	0.0020226
Mapk12	-0.348825	0.00205535
Hspb1	-0.418741	0.00207242
Reep5	0.418474	0.00207254
Cldnd1	0.409077	0.0020816
Rps6ka3	0.501156	0.00209965
Erp44	0.534655	0.00211112
Eif4e2	0.502527	0.00214046
Tbc1d4	0.566698	0.00215683
Psmc2	0.26978	0.00216431
Pde4dip	-0.258997	0.00216515
Prnp	-0.347012	0.00217339
Ivns1abp	-0.430681	0.00219234
Ddt	-0.467771	0.00220084
Mylk4	-0.520354	0.0022299
Gatd3a	-0.299425	0.00224362
Tmem267	1.10656	0.00226437
Mettl26	-0.352184	0.00226576
Ucp3	-0.687818	0.00230015
Clpb	-0.528548	0.00230211
Usp46	0.686332	0.00231036
Mrap	-2.49026	0.00233628
St3gal1	1.30716	0.00233979
Ccnyl1	0.931697	0.0023444
Vwa3b	-1.71589	0.002369
Ghr	0.388061	0.00239347
Anxa2	-0.481305	0.00240785
Selenos	-0.466426	0.00247757
Anxa1	-0.581979	0.00249493
Ppp1r14c	-0.360233	0.0024978
Ifit1	1.651	0.00249868
Zfp367	-0.46578	0.00250674
Vasp	1.05179	0.00251384
A930033H14Rik	-1.8349	0.00252963
Bola3	-0.23248	0.00258404
Deaf1	-1.37968	0.00261067
Pank1	-0.617577	0.00261358
Oga	0.641808	0.00262574
Clip4	-0.412722	0.00263077
Igfbp6	-0.821961	0.00263294
Gm3625	0.739296	0.00264015
Nfix	0.322125	0.00264291
Uqcc1	-0.382521	0.00266735
Cd28	1.18009	0.00268129
Tnmd	-1.3576	0.00268786
Rmdn1	-0.434608	0.0027039
Lyz2	0.54435	0.00272726
Ptpn2	0.527973	0.00274011
Ogdh	-0.292657	0.00276518
Lrrc30	-0.66393	0.00276861
Ube4a	0.919399	0.00278306
Rpl22	0.24891	0.00283629
Gstm5	0.280133	0.00286036
Itgb1bp2	-0.360833	0.00287185
Crym	1.00522	0.00294688
Uaca	-0.486486	0.00296087
Dyrk2	0.371952	0.0029998
Sh3bp5	0.476546	0.00300919
Ppp2r2d	0.445789	0.00302662
Synrg	0.508247	0.00304879
Golm1	1.10676	0.00306305
Cgnl1	-1.38636	0.00306596
Msrb1	0.449714	0.00307639
Slc45a4	0.897728	0.00308744
Ar	0.508653	0.00309413
Ralbp1	0.359042	0.00312203
Mrpl28	-0.283715	0.00312284
S100a8	3.36368	0.00314186
Bckdha	-0.604573	0.00315484
Dipk1a	0.424867	0.00316391
Rnls	-0.784233	0.00318737
Acss2	-0.673292	0.00322044
Rpl32	0.248718	0.00326976
Bnip3	0.301512	0.00329219
Mfap5	-0.644798	0.00330623
Atic	-0.939831	0.00331862
B2m	0.360027	0.00335648
Anxa6	-0.396707	0.00339139
Casp4	1.23687	0.00340524
4833412C05Rik	3.79621	0.00344605
Nhs	1.18667	0.00345272
Stau2	-0.545217	0.00349635
Phkb	0.244274	0.00351157
Spr	-0.496224	0.00352348
Ccz1	0.438844	0.00352513
Gm5345	2.12094	0.00353435
Perm1	-0.685007	0.00354097
Col5a2	-0.862653	0.0035531
Gm13481	3.25654	0.00359057
Mccc2	-0.498845	0.00361109
Mndal	0.675888	0.00361653
Spns3	2.60018	0.00363054
Cavin4	0.30028	0.00365179
Psmb3	0.493292	0.00365552
Aldh2	-0.581575	0.00367115
Ilrun	-0.489645	0.00369041
Il34	1.98939	0.00370306
Rasgrp3	0.513969	0.00372307
Cox6c	-0.252376	0.003783
S100b	-1.63156	0.00378711
Pttg1	-0.234669	0.00382189
Acer2	2.44535	0.00382324
P2ry2	-1.1217	0.00387698
Mllt10	0.560572	0.00388501
Cul5	0.26039	0.00389616
Itgbl1	-1.27551	0.00391306
Obscn	-0.288426	0.00393799
Asb15	-0.830338	0.00395389
Smoc2	0.503402	0.00396422
Ly6a	0.440667	0.00399208
Ctla2a	0.715113	0.00399891
Tbx15	0.5073	0.00406489
Fbxo40	-0.350399	0.00407334
Tfdp2	0.420353	0.00408062
Esrrg	-0.870092	0.00413625
Atp5pb	-0.224371	0.00413739
Gpt	-0.779582	0.00414336
Nans	0.766476	0.00414703
Eif4e3	0.411533	0.00415154
Cited1	2.24267	0.00419004
Bcat2	-1.27455	0.00423749
Lep	-3.51672	0.00424
Vapa	0.290487	0.00425066
Atp6v0a2	-0.727462	0.00428052
Adhfe1	-0.656732	0.00432276
Laptm4b	0.426902	0.00447226
Mpp6	0.309609	0.00448167
Hspb7	-0.833564	0.00451532
Scn1b	-0.346307	0.00451888
Mbd5	0.741907	0.00457554
Ciao2b	0.383466	0.00463203
Atp2b1	-0.319896	0.00470786
Foxk1	1.08361	0.00474884
Tlcd3b	-0.775955	0.00475153
Jun	-0.448343	0.00478889
Atp5e	-0.252033	0.0048817
Ctdsp2	0.633417	0.00497008
Ube2j1	0.528396	0.00500522
Bdh1	-0.996996	0.00502055
Gm4951	3.18324	0.00504273
Foxj2	0.575215	0.00509925
Tbl1x	0.751043	0.00511911
Mon1a	-1.47622	0.00514979
Atf3	-1.31457	0.00516312
Tsfm	-0.489606	0.00518761
Ndufs8	-0.309661	0.00531356
AW011738	-2.10055	0.00531753
Mcee	-0.32549	0.00533774
Actr1b	0.445709	0.00541893
Gm28437	-2.82232	0.00546814
Mlxip	0.586753	0.00548339
Mettl21e	-1.7412	0.00551749
Ppargc1b	-0.737769	0.0055288
Tln1	-0.415803	0.00559801
Rnf10	0.435296	0.00562539
Slc25a20	-0.48982	0.00565286
Tmed5	-0.423841	0.00566387
Myo10	0.465743	0.00566696
Lage3	0.39931	0.00575527
Qprt	2.83974	0.00576267
Klf2	-0.722181	0.00578541
Emcn	0.787951	0.00578547
Rtraf	0.233314	0.0058119
Ndufs1	-0.283596	0.00581418
Tspan8	0.39558	0.00582901
Selenof	0.334623	0.00586085
Hectd2os	0.818872	0.00589276
Cdc123	0.36209	0.00591732
Shtn1	3.0924	0.00593536
Clock	0.455257	0.00598547
Irf6	3.31114	0.00602107
Dapp1	-0.960377	0.0060273
Ccdc107	0.320193	0.00609645
Prkcq	0.453311	0.00613173
Mrln	0.361596	0.00616558
Timp3	0.383875	0.00616591
Gmnn	-0.709705	0.00622112
Mef2c	-0.206615	0.00630361
Bst2	0.851878	0.00631143
Edn1	1.64222	0.00631708
Mrps36	-0.533262	0.00632454
Oaz2	-0.475435	0.00633488
Bnip3l	0.395075	0.00633684
Ndufb2	-0.233588	0.00634831
Atp6ap1	-0.494497	0.00640978
Pfkfb2	-1.38651	0.00642697
Isoc2a	-1.11187	0.00643178
Pptc7	-0.414593	0.00656737
Abhd11	-0.390866	0.00657963
Dhx15	0.340308	0.00658366
Hspa2	-1.58351	0.00661758
Rpl23	0.260532	0.00663858
Thbs4	-0.548641	0.00665208
Rpia	0.631714	0.00667065
Nr4a1	-0.736363	0.00667087
Tmed1	-0.485932	0.0066872
Tm4sf1	0.405035	0.00676497
Isg20	1.80195	0.00680903
Ociad1	0.285868	0.00685092
Cox7b	-0.261114	0.00688982
Abhd18	-0.786123	0.00689597
Gadl1	2.44101	0.00692716
Mospd1	0.362831	0.0069636
Slc9a3r2	-0.538132	0.00706793
Rchy1	0.383276	0.0070873
Ngly1	0.41154	0.00709141
Gm30794	-0.557709	0.00716438
Syngr1	0.340335	0.00719486
Tmem233	0.263667	0.00720549
Pcmt1	0.26521	0.00722496
Prdx6	-0.261902	0.00732915
Idh3a	-0.212317	0.00735444
Zfp560	0.399501	0.00735556
Pgap4	0.61827	0.00738618
Mrpl34	-0.272383	0.00740082
Tspan12	-0.781147	0.00746575
Nek9	0.494419	0.00748546
Gstm7	-1.65959	0.00749092
Plekhb2	-0.480342	0.0075149
Zfp639	0.478264	0.00755944
Hsd17b10	-0.31702	0.00760356
Haus7	0.547539	0.00760516
Stk38l	0.980103	0.00760956
Amd1	1.30604	0.00767592
Foxo6	-3.22617	0.00769916
Retnlg	3.36215	0.00772948
Micos10	-0.176595	0.00784918
Ensa	0.373165	0.00789266
Rpp14	0.378073	0.00793655
Iba57	-1.76201	0.00795992
Cyp26b1	2.09142	0.00803087
Klhl8	0.624312	0.00810132
Ndufaf4	0.284897	0.00817381
Stxbp4	0.703087	0.00819679
Smyd2	0.436938	0.00822541
Ndufab1	-0.265005	0.0082267
Mrpl12	-0.262628	0.00823906
Gm32219	1.43109	0.00824948
Rab4a	0.60967	0.00830034
Tcap	-0.223592	0.00837756
Gm43071	2.00941	0.00838645
Lrig3	2.07691	0.00839358
Uqcrc2	-0.227797	0.00847802
Thap2	-0.677203	0.00851823
Ahsa2	-0.380797	0.00858521
Trp53inp1	0.859136	0.00863553
Metap1d	-0.387946	0.00865425
Cyb5d2	-0.577649	0.00867306
Gm36756	-3.07123	0.00871691
Gm37677	-1.28195	0.00879325
S100a1	-0.219715	0.00880418
Maf1	0.289339	0.00881962
Gm15417	0.390349	0.00884692
Cox15	-1.1877	0.00888597
5430401H09Rik	-1.61747	0.00894576
Aoc3	-1.1316	0.00897701
Mrm1	-2.41503	0.00905922
Itgam	3.23077	0.00906125
S1pr1	-0.753456	0.00910456
Stim1	-0.282117	0.00911073
Lypd2	-2.77028	0.00911142
Ldlrad4	-0.564729	0.00914783
Top1	0.273808	0.00917275
Irf2bpl	0.762927	0.00920052
Zfp462	0.837967	0.00921958
Psmd12	0.215109	0.00923028
Etnk1	-0.628126	0.00926043
Amotl1	0.225736	0.00934912
Usf3	0.452184	0.00943309
Cpsf6	0.438555	0.00943758
Paip2	0.21507	0.00943847
Apoc1	-0.572693	0.00945217
Optn	0.634002	0.00945502
Etf1	0.339445	0.00945688
Pgap2	0.482164	0.00948403
Exosc8	0.656501	0.00949407
Alpk2	0.595528	0.00950936
Trp53	0.815156	0.00951339
Exoc3l4	1.17859	0.00952595
Cnbd2	1.54163	0.00955794
Myhas	0.361964	0.0095659
Pmvk	-0.770457	0.0095699
Napg	0.469139	0.00957259
Zfp185	-2.25231	0.00963366
Sra1	0.433527	0.00970591
Zfp706	0.472855	0.00974053
Resf1	0.509421	0.00976196
Rps9	0.209709	0.00979909
Gng2	0.889734	0.00983369
Vezf1	0.264355	0.00984798
Gdf11	1.03263	0.00986424
Fcer1g	0.741103	0.0099153
Khdrbs3	-0.825879	0.00992178
Mtx2	-0.323818	0.00994105
Hras	0.345313	0.0100126
Hbb-bt	0.806846	0.0100712
Atp8a1	0.364361	0.010158
Gm43672	0.506805	0.0101603
Dennd1b	0.413585	0.0101794
Cops4	0.225589	0.0101937
Cptp	1.00113	0.0101981
Adk	-0.391971	0.0102037
Tmem140	0.364342	0.0102418
Chmp1b	-0.466627	0.0103862
Msrb2	-0.594382	0.010391
Me1	0.31986	0.0103917
Polr3gl	0.529021	0.0103937
Filip1l	-0.312436	0.0104121
Cdc42se2	0.579398	0.0104792
Myod1	-1.0825	0.0105115
Pfn2	0.265869	0.010549
Bdp1	-0.605312	0.0106197
Aldh1a7	-1.62978	0.0107345
Kcnc4	0.44085	0.0107385
Pcp4l1	-0.615755	0.0108974
Mnat1	0.416557	0.0109599
Tomm40l	-0.499318	0.0109946
Klf15	-0.582177	0.0110257
Zc3h14	0.429852	0.011054
Ppp2r2a	0.349547	0.011084
Zbtb38	0.298321	0.0111182
Pbdc1	-0.47593	0.0111636
Gm33543	-1.01968	0.0111685
Klhl21	-0.341954	0.0111827
Tuba8	0.21697	0.0111881
Cux1	-0.470646	0.0112234
Tmem80	-0.764867	0.0112296
Zfp820	2.36892	0.0112362
Nsmce1	0.52813	0.0113756
Idh2	-0.39616	0.01139
Wdcp	-1.05389	0.0114924
Tec	-1.45747	0.0115279
Gm6665	-3.11082	0.0115725
Uqcr11	-0.201011	0.0116045
Trappc5	-0.415275	0.0116262
Magix	-0.622588	0.0116269
Rflnb	0.425078	0.0116407
Rwdd1	0.292491	0.0116549
Mier1	0.499852	0.0117022
Col6a1	-0.690755	0.0117031
Alg6	0.544711	0.0117033
Tmem65	-0.46616	0.0117581
Traf3ip2	1.44973	0.011779
Slc48a1	0.333998	0.0118088
Atp1b2	0.375295	0.0118261
Tob1	-0.448008	0.0118602
Rras2	0.938343	0.0118723
Btnl9	1.41827	0.0118859
Nck2	1.21288	0.0119167
Apmap	-0.697908	0.0120669
Vwa5a	0.646413	0.0121026
Npc1	0.546654	0.0121413
Hba-a2	0.530828	0.0121517
Kcna7	-0.862598	0.0121571
Cct2	-0.366468	0.0121829
Kcnc1	-0.375339	0.0122223
Eftud2	-0.731431	0.0122465
Ufd1	0.380551	0.0122869
Rplp2	0.195524	0.0123693
Jak2	0.686619	0.0124453
Nagk	-0.741886	0.0124589
Srebf1	0.719606	0.0124734
Cavin3	-0.609987	0.0124902
Gm10053	-1.8958	0.0124997
Polr1has	0.385638	0.0125307
Ankrd9	-0.387106	0.0125458
Immt	-0.213967	0.0126938
Wdr26	0.271164	0.0127421
Slc25a5	-0.340952	0.0127471
Hrc	-0.237595	0.0128898
Mterf2	-0.580436	0.0128996
Shld3	1.29302	0.0129507
Smpd1	-0.506932	0.0130745
Gm29668	2.83398	0.0132111
Arl1	-0.319833	0.0132506
Narf	-0.393891	0.0132745
Mpc2	-0.198012	0.0133464
Necap1	0.954986	0.0133736
Ung	-1.15595	0.0134167
Polr1h	0.329111	0.0134817
Nmrk2	-1.05995	0.0135269
Pdlim1	-0.574546	0.0135332
Ifitm10	1.43981	0.0135734
Gm45809	2.15278	0.013595
Sacm1l	0.43407	0.0136305
Eif4ebp2	0.332255	0.0136965
Atp5j2	-0.215882	0.0137492
Acss1	-0.629399	0.0138584
Tial1	0.430519	0.0138954
Guk1	-0.346821	0.0139406
Mpc1-ps	-1.2341	0.0140922
Cth	-1.44549	0.0141604
Txnl1	-0.225111	0.0141952
Ccn3	-2.13379	0.0142667
Tmem256	-0.224944	0.0142842
Klf4	-0.717577	0.0143646
Gm15337	-1.11428	0.014378
Mustn1	-0.302415	0.0144037
Rmnd5b	0.675252	0.0144651
Sort1	0.578829	0.0144663
Gm26875	3.03768	0.014481
Lin52	-1.13387	0.0146317
Gapdh	0.378332	0.0146379
Ythdf1	0.442114	0.0146506
Pdhx	-0.401007	0.0147183
Pex7	-0.340919	0.0147548
Cyc1	-0.346643	0.0148059
Dsn1	-3.26474	0.0148328
Kyat3	-0.79938	0.0148838
Ssr4	0.226881	0.0148871
Cmc2	-0.340036	0.0149091
Enox2	0.912277	0.0149387
Stx12	0.414612	0.0149593
Sp100	0.881204	0.014969
Actn3	0.286777	0.0150089
Stx4a	0.371875	0.0150423
Smarca4	-0.412868	0.0150811
Zfand5	0.308149	0.0152493
Gm42971	-1.48637	0.01525
Septin4	0.675717	0.0153314
Stk17b	1.07244	0.0154591
Dusp1	-0.605776	0.0154682
Gm10644	-2.98967	0.0155653
Fmod	-1.08507	0.0155844
Xrcc5	0.440473	0.0155883
Polr2i	0.277067	0.0155914
Serpinh1	-0.542602	0.0156703
Pdpr	-0.412914	0.0158608
Ppp1r13b	-0.943063	0.0158867
Mib1	0.524495	0.0159827
Fndc1	-0.791565	0.0159853
Ccdc85c	-0.885706	0.0159925
Camta2	0.59805	0.016007
Fez2	0.314565	0.016176
Nop14	-0.382163	0.0161931
Taf10	0.437156	0.0162447
Gm15824	-2.26273	0.0162461
Alpk3	-0.383265	0.0163271
Slc35g1	1.46482	0.01635
Afdn	0.373356	0.0163619
Tspyl4	-1.78896	0.0163704
Cox7c	-0.294307	0.0165089
Rabgap1	0.418571	0.016559
Med26	-1.44292	0.0165748
Amer1	0.772994	0.0166201
Sec24a	0.405997	0.0169418
Cited4	0.726701	0.0170083
Nos3	-1.46858	0.0170271
Gm36199	1.05082	0.0170529
Dph2	-1.49837	0.0171232
Rhobtb3	0.409523	0.0171267
Zfp385b	-1.4262	0.0171439
Lrrc27	-1.42342	0.0173342
Rex1bd	0.197779	0.0173718
Emg1	0.270689	0.0174367
Lsp1	0.570435	0.017482
Txn2	-0.300404	0.0174832
Oplah	-0.704584	0.017499
Med16	-0.7646	0.0175279
Ipo7	0.369753	0.017579
Sin3a	0.698162	0.0175807
Ngdn	0.378911	0.0177566
Zbtb8os	0.485473	0.0177768
Myoz3	-0.351327	0.0177769
9330159F19Rik	0.335642	0.0177785
Ddx1	0.243228	0.017825
Zbp1	3.31206	0.0179184
Cdo1	-0.870846	0.0179397
Trim35	0.337396	0.017952
Gm11665	2.83728	0.0179806
Bmpr1a	0.411289	0.0180181
Foxo6os	-1.25305	0.0180523
Nme2	-0.386295	0.0180853
Sfrp5	-0.962551	0.0180974
Anp32b	0.251217	0.0182021
Tmem205	-0.443575	0.0182227
Cdkn2aipnl	0.468899	0.0182593
Sugt1	0.256258	0.0182731
Ndrg2	-0.306113	0.0183295
Pcyt2	-0.690725	0.0183592
Sdhaf4	-0.337556	0.0183704
Suclg2	-0.470797	0.0184098
Ank1	0.255572	0.0184165
Popdc2	0.342142	0.0185021
Cox6a2	-0.345657	0.0185076
Rbp7	0.539565	0.01853
Tmem53	-1.14003	0.0185583
Ggt6	3.36191	0.0186071
Zfp322a	-0.615045	0.0186255
Plin5	-0.775878	0.0187291
Gm9162	1.66495	0.0187881
Gm43726	1.51641	0.0188384
Glg1	-0.374746	0.0188494
Tenm3	1.21982	0.0188691
Snx3	0.269635	0.0189023
Enoph1	0.787646	0.0190239
Gm45338	-1.47983	0.0190836
Ddi2	0.366831	0.0190956
Rps19	0.243089	0.0191592
Hspa8	-0.249721	0.0192075
Gm43699	1.00865	0.0192617
Scd1	-1.42179	0.0192644
Kazald1	0.63431	0.0192753
Asb12	0.312979	0.0193789
Bsg	0.281683	0.0193876
Nucks1	0.231277	0.0194516
Nlrc5	3.2	0.0194562
Psmb4	0.278533	0.0195227
Pigv	-1.01269	0.0195721
Cpd	0.372336	0.019693
Acacb	0.382963	0.01971
Dlst	-0.358068	0.0199227
Clk1	0.272047	0.0199938
R3hcc1	0.830808	0.0199963
Sytl2	1.18851	0.020042
Smim26	-0.252993	0.0200725
Lipt2	-0.698083	0.0201545
Ralgapa1	-0.470388	0.0201616
Gm7808	-2.73758	0.0202331
Zc3h8	0.436505	0.0202404
Gm43221	-3.27943	0.0202617
Sesn1	0.577974	0.0203076
Taf9b	0.580344	0.0203714
Ppfibp2	-0.65181	0.0204414
Cyb561d2	-0.826492	0.0204675
Acad11	-0.621015	0.020491
Sobp	0.501363	0.0205402
Mapre3	0.523659	0.0205531
Slc2a1	-1.58704	0.0205777
Icam1	1.10181	0.0206935
Atcay	2.19315	0.020694
Klf5	0.771655	0.0206981
Gm10293	1.76798	0.0207117
mt-Nd5	-0.221514	0.0209001
Gsn	-0.311351	0.0209036
Ypel3	0.24978	0.0209814
2310008N11Rik	-2.42596	0.0211585
Psme4	0.340402	0.0211629
Tmem248	0.344456	0.021202
Wnt4	0.420575	0.0212655
Klhdc3	-0.353189	0.021339
Nfic	0.262154	0.0213717
Bloc1s4	-0.831746	0.0214302
Atp5b	-0.166213	0.0214325
Srrm2	0.203844	0.0214353
Ldhb-ps	-1.8711	0.0214727
Gpx1	0.252492	0.0215744
Birc3	0.852493	0.0215941
Ccdc28b	-0.41713	0.0216875
Btbd3	-0.835828	0.0217278
Sacs	-0.53739	0.0218249
Dera	-0.806482	0.0218873
Slc2a4	-0.43004	0.0219323
Hsp90aa1	-0.74161	0.0220131
Esr1	0.390292	0.0220462
Ndufc2	-0.195144	0.0221099
Vps41	0.445575	0.0221805
Dcbld1	1.8461	0.0221865
Abhd4	0.793092	0.0221911
Stard3	-0.648726	0.0221923
H4c8	-0.419377	0.022283
Mmab	-0.62942	0.0223103
Ormdl3	-0.452655	0.0223253
Rpl8	0.178041	0.0223753
Pcif1	0.466219	0.0224301
Naa50	0.272361	0.0225293
Gnpnat1	-0.633946	0.022534
Hspd1	-0.246466	0.0226341
Tcf7l1	1.74326	0.0226678
Dapk2	-0.487816	0.0226712
Inpp5j	-2.6421	0.0226724
Psmd6	0.231321	0.0226854
Ddhd2	0.54946	0.0226887
Acyp2	-0.208296	0.022697
Vdac1	-0.240403	0.0227189
Mchr1	2.74445	0.0227965
Rcn3	-0.58004	0.0228484
Igf1r	0.424047	0.0228779
Gipc1	0.65068	0.0228901
Adamtsl5	-0.542764	0.0228925
Ctsl	0.312746	0.0229183
Phf7	0.616347	0.0229343
Micu1	-0.548018	0.0229504
Vmp1	0.255366	0.022978
Iah1	-0.58088	0.0230178
Prr33	-0.417257	0.0230295
Selenbp1	-0.721852	0.0230564
Zmym5	0.336563	0.0231271
Polr3e	1.01359	0.0231286
Ccdc80	-0.725721	0.0231482
Gm34455	-1.79124	0.0231587
Bbs4	0.681343	0.0232789
Gadd45gip1	-0.272349	0.0232844
Sim2	0.777909	0.0232969
Ube2a	0.270645	0.0234729
Psmd4	0.236263	0.0234936
Csnk1d	0.489307	0.0235079
Zscan20	-3.26895	0.0235671
Ccl6	0.547057	0.0236813
Szrd1	-0.594288	0.0237497
Sav1	0.706668	0.0237729
Hnrnpa2b1	-0.180218	0.023819
Anp32e	0.232567	0.0239892
Cd209b	-2.5398	0.0240849
4930453N24Rik	0.284673	0.0240909
Socs6	0.358646	0.0240966
H1f2	0.374118	0.0241898
Snx2	0.487842	0.0244282
H2-K2	0.899553	0.024519
Selenoo	-0.553665	0.0245405
Il15	-0.615965	0.0245419
Mccc1	-0.45898	0.0245853
Ky	0.285197	0.0247441
Coq9	-0.26666	0.0247968
Esf1	-0.292567	0.0248334
Ndufa8	-0.184164	0.0249816
Txndc5	-0.5701	0.0250602
Lmf1	-0.72812	0.0250745
Pcdh17	2.20762	0.0252144
C1qc	0.852153	0.0253355
Frzb	-1.05072	0.025359
Gm31583	2.93579	0.0254145
2700097O09Rik	-0.450977	0.0254948
Rpl4	0.184872	0.0255413
Gnb4	0.729173	0.0255518
Chpt1	-0.214289	0.0256062
Mrpl58	-0.259569	0.0257891
Zfp384	-2.65555	0.0258115
Lamb2	-0.470771	0.0259081
Hspa4l	-0.786812	0.0259166
Mmaa	-0.587731	0.0259268
Plin1	-1.4466	0.0259496
Ache	0.864707	0.0259596
Fcgr1	2.62916	0.0259736
Pank3	-0.620494	0.0263905
Ttc3	0.270776	0.0263965
Adcy2	0.652277	0.0264782
Gm10269	2.65978	0.0264854
Cert1	0.445248	0.02649
Zfp799	1.17928	0.0265115
Bvht	0.710233	0.0265728
Gna13	0.460076	0.026771
Orm1	-1.38255	0.0268091
Gpd2	0.250602	0.0270271
1110002E22Rik	0.278751	0.0270847
Ube2l3	0.286532	0.0272049
Chrnb1	0.595716	0.0272513
Aifm1	-0.388086	0.0274232
Mdh2	-0.205359	0.0275164
Sar1b	0.243239	0.02756
Ctsd	-0.194952	0.0275998
Mrpl23-ps1	0.796788	0.0276068
Ankrd11	0.254062	0.0276296
Ppm1k	-0.534388	0.027837
Mmachc	-0.360141	0.0278994
Glud1	-0.330483	0.0279085
Synj2	-0.947964	0.0279236
Stard7	0.265498	0.0279707
Arl6	-1.05382	0.0279922
4932438A13Rik	-0.463362	0.0279976
Srpr	0.261397	0.0280261
Slc7a8	-1.5284	0.0281835
Ccl2	1.85773	0.0282286
Erbin	0.340383	0.0282307
Ccdc102a	-1.4164	0.028296
Clcc1	-0.424907	0.0283664
Tnpo3	0.357572	0.0284023
Sdhc	-0.181724	0.0284083
Capzb	0.201357	0.0284257
Satb1	0.314768	0.0284959
Rpl37rt	0.434476	0.028501
Mlycd	-0.402887	0.0285409
Egfr	0.793537	0.0285765
Vwa3a	2.73087	0.0285799
Acta2	-0.411644	0.0285966
Isoc2b	-0.829512	0.0286651
Hsd11b1	0.753579	0.0286861
Nme1	-0.271591	0.028745
Uqcr10	-0.160172	0.0288218
Gpam	-0.292933	0.0290315
Dele1	-0.535079	0.0290805
D730003I15Rik	-0.906692	0.029121
Kcnab1	0.902974	0.0291251
Gfra4	1.78093	0.0291307
Pck1	-0.85429	0.0292029
mt-Nd2	-0.22349	0.0293092
Fgfrl1	-1.02621	0.0293366
Gm36936	2.41709	0.0294136
Prkce	0.599194	0.0294519
Bag1	-0.16731	0.0295862
Gda	0.709203	0.0295876
Tmbim4	0.215308	0.0296304
Nelfcd	-0.663459	0.0297459
Itga2	-2.05425	0.0297863
Lrrfip1	0.260693	0.0299433
Psmb8	0.585042	0.0300149
Agbl1	-1.72946	0.0300565
Ifi47	1.25844	0.0300805
Mapkapk2	-0.374777	0.0302384
Fli1	-0.652585	0.0302459
Abcb7	-0.467656	0.0302956
Tmem45b	-1.78094	0.0303151
Gm19522	-1.54122	0.0303767
Vim	-0.299968	0.0303778
Ctsa	-0.389859	0.0304479
Jchain	-2.16217	0.0304751
Gbp2	0.683481	0.0305002
Yipf3	-0.446766	0.0305424
Fitm1	-0.311272	0.030604
Atp6v1b2	-0.430317	0.030635
Hnrnph3	-0.427023	0.0306387
Tapt1	0.361659	0.0306438
Gm15892	-1.98706	0.0306554
Trp63	0.791954	0.0306712
Nin	0.490191	0.0307072
Impact	-0.524398	0.0307194
Mpst	-0.87737	0.0307246
Tmem59	0.230069	0.0308117
Iftap	0.231399	0.0308923
9530020I12Rik	-2.37113	0.0308969
Slc16a3	0.388869	0.0309039
Agl	0.231708	0.0309112
Eif3i	0.18445	0.0309364
Uvrag	0.703689	0.030958
Emc10	-0.411051	0.0310315
Kbtbd8	-2.3668	0.0310746
Mgarp	1.33383	0.0311568
Sel1l3	0.479292	0.0312546
Epb41l5	-1.3899	0.0312875
Ndufs3	-0.194102	0.0313224
Srsf6	-0.381825	0.0313314
Tbcel	-0.504296	0.0314092
Eva1b	-0.765955	0.0314619
Blcap	0.480694	0.0314646
Jsrp1	-0.259015	0.0315031
Glrx3	0.201802	0.0316011
Nudt15	-2.51904	0.031715
Tmem214	-0.648065	0.0317624
Tshz1	0.487845	0.0318
Psmb5	0.266193	0.0318053
Adi1	0.405476	0.0318224
Aplp2	0.253133	0.0318758
Adssl1	-0.184184	0.0319641
Smg7	-0.533255	0.0320317
Gbp4	0.883165	0.0320551
Angptl6	0.614235	0.0320697
Agfg2	-1.18657	0.0321341
Ktn1	0.180785	0.0321794
Fcgr4	3.16945	0.0322099
Cacna2d3	1.78933	0.032312
Dbi	-0.228987	0.0323553
Pcca	-0.432029	0.0323726
Hook2	1.08486	0.0324761
Osbpl9	0.304158	0.0325567
Slc29a1	0.611478	0.032567
Ofd1	0.629862	0.0326187
Ctnnbip1	0.517284	0.0326789
Myadm	-0.767338	0.0326997
Mr1	0.585693	0.0328105
Cacna2d1	0.226597	0.0328414
Dnajc8	0.210647	0.0329497
Tafa5	0.897289	0.0329699
Palld	0.359092	0.0329921
Hipk3	0.223328	0.033
Gpc3	-0.684554	0.0330322
Lonrf1	0.872274	0.033054
Lactb	-0.293403	0.0332723
Cdc42ep2	-0.633483	0.0333461
Slc26a10	1.24944	0.0333746
Zdhhc20	0.585813	0.0334374
Thbd	-0.722511	0.0335651
Mtarc2	0.26297	0.0335695
Tceal8	-0.565712	0.0335752
Ndufb6	-0.167633	0.0335966
Tomm5	-0.358347	0.0336259
Fbxl15	-0.860466	0.0336844
Mbnl1	0.240439	0.0339475
Cobl	0.419784	0.033955
Ift122	0.730927	0.0339618
Nfyb	0.304039	0.0339908
Trim23	0.561773	0.034101
Bag3	-0.428606	0.0341796
Vldlr	0.373701	0.0342209
Mprip	0.394542	0.0343193
Bmper	1.69806	0.034479
Lrpap1	0.343978	0.0345141
Tsc1	0.448375	0.0345717
Arl4a	-0.284783	0.0345971
Yif1b	-0.282757	0.0346086
Psmc3	0.168353	0.034612
Pde4d	0.483107	0.0346558
Mzt1	0.289337	0.0346684
Stx17	0.532366	0.0348944
Ppp3cb	0.216056	0.0349407
Gm37949	-1.16039	0.0349798
Trim72	-0.876831	0.0350099
Psmc4	0.228992	0.0350151
Uty	5.27989	0.0350338
Nnmt	-0.77047	0.0350506
Dalrd3	-0.839504	0.0350834
Ndufa13	-0.173868	0.0350986
Cd63-ps	0.943206	0.0351783
Cpne2	0.726367	0.0351967
Plpp5	-1.09133	0.0353068
Tceal7	-0.41315	0.0353726
Asb5	0.19689	0.0353994
Ecpas	0.241838	0.0354223
Aqp1	-0.509037	0.0355201
Wwp2	-0.655333	0.0356111
Dynlrb1	0.197216	0.0356732
Ubb	0.153222	0.0356768
Atp5j	-0.201926	0.0356799
Cd47	0.259834	0.0357492
Zranb1	0.27482	0.0360145
Ncoa4	-1.88188	0.0360401
Asph	0.168055	0.0360947
Psmd1	0.261601	0.0362116
Zfp521	0.766514	0.0362607
Tsg101	0.241354	0.0363548
mt-Co3	-1.84751	0.0363555
Gtf2ird2	1.25929	0.0364704
Lims1	-0.353304	0.0365208
Nkx6-3	-2.70558	0.0365926
Ctsc	0.380994	0.0366769
Sumo1	0.253075	0.0366879
Gm4654	1.30999	0.0367364
Rbm24	-0.251455	0.0367658
Gm5069	0.974585	0.0367877
Tril	1.25633	0.0368719
Iqsec1	-0.578896	0.0368973
Suox	-0.646522	0.0369099
Lmf2	-1.06238	0.0369526
Map2k3	0.395026	0.0369742
Nsd2	-0.785408	0.037057
Ppbp	2.03797	0.0371164
Ndufb7	-0.165001	0.0372148
Stbd1	-0.370404	0.0372798
Ubqln1	0.325384	0.0374501
Tyrobp	0.788265	0.0375602
Marchf2	0.284241	0.0376083
Ankrd2	-0.606288	0.0376933
Gm2467	1.17256	0.0376954
Gm41757	-0.893232	0.037709
Map1lc3a	0.233514	0.0378872
Rnf2	0.400035	0.0379288
Ndufb9	-0.175942	0.0381132
Fn1	-0.600628	0.0381215
Ear2	2.5169	0.0382446
Slc8a1	0.416192	0.0382847
Csad	-1.10366	0.0385575
Telo2	-1.38728	0.0385617
6330410L21Rik	1.14438	0.0386392
Mcub	1.36794	0.038702
Ano6	0.369097	0.0388182
Gm26740	0.331706	0.0390809
Fabp3	-0.335598	0.0391671
Slc25a53	1.84331	0.0393139
Mir100hg	0.632576	0.0393479
Mfge8	-0.387043	0.0394223
Esrra	-0.47808	0.0394338
Tmem160	-0.229517	0.039741
C030037D09Rik	-1.3636	0.0398759
Gabpa	-0.523367	0.0399252
Gm17546	-0.950484	0.0399382
Gm8513	2.05807	0.0399383
Golga2	-0.516391	0.0401636
Tardbp	0.223915	0.0401744
Cox6b1	-0.184746	0.0403833
Adam23	-2.53934	0.040529
Ccdc3	-1.05861	0.0405481
Ddah1	-1.02685	0.0405775
Ppp1r1a	0.352273	0.0407691
Castor2	0.34098	0.0408085
Mstn	0.333593	0.040816
Rian	-1.50357	0.0408476
Gm5865	1.82896	0.0408724
E4f1	-0.874868	0.0409028
Mrpl19	-0.378054	0.0409188
Prrx1	-0.273841	0.0409317
Mrpl16	-0.293325	0.0409471
Acaa1a	-0.401735	0.0409757
Tstd3	-0.414866	0.0411033
Gm37336	-2.83298	0.0411048
Sod2	-0.17559	0.0411785
Coro2b	2.56901	0.0412281
Abca4	2.47028	0.0412418
Ctss	0.765829	0.0412873
Efhc2	-2.69723	0.0412905
P4ha2	-0.361432	0.0413869
Gm20655	0.966017	0.0413927
Gm15787	1.01099	0.041396
Notch3	-1.15568	0.041405
Padi2	-0.376291	0.0414607
Zmym2	0.423045	0.0415075
Osbpl6	0.342859	0.0415187
Gm16253	2.47438	0.041669
Egln3	0.595142	0.0417257
Auts2	0.436646	0.0417274
Stoml2	0.220909	0.0417556
Gm6136	-2.42965	0.0417564
Atp6v0a1	-0.497361	0.0417848
Cav3	0.255016	0.0418932
Rn18s	-0.28834	0.0419311
Cyp2e1	-0.679861	0.0419939
Myoz1	0.16663	0.0420091
Vapb	0.301782	0.042027
Cltb	0.320352	0.0420746
Cav2	-0.420032	0.0420988
Ypel5	0.242442	0.0421046
Ppp4r1	-1.30945	0.0421484
Atp2c1	0.39781	0.0421627
Sbk2	-0.578381	0.042334
Cacna1a	-0.97928	0.0423386
Oxld1	-0.432209	0.0424159
Grpel2	-0.49429	0.0424921
Myoz2	-0.755499	0.0425544
Mtif3	-0.362948	0.0425586
Tma16	0.626297	0.0426133
Fcgr3	1.01103	0.0426155
Rpl14	0.161619	0.0426618
Prr14	-0.671546	0.0427073
Zfp945	0.495104	0.0428551
Sfrp1	1.17301	0.0429337
Nacad	-1.17289	0.0429908
Dlgap4	0.378019	0.0431362
Osbpl3	-1.81876	0.0431577
Ccdc61	0.961631	0.0431868
Ccdc90b	-0.288209	0.0431986
Ccr2	0.780593	0.0432993
3110080O07Rik	2.50448	0.0433309
Mlf2	0.228417	0.043348
Sag	-0.611152	0.0433881
Sugct	-0.686037	0.0434474
Gm45222	-1.90653	0.0434878
Nfkbiz	1.03772	0.0434944
Gm18066	2.18479	0.0435866
Dhrs11	-2.24226	0.0436928
Sos2	0.312299	0.0437856
Qser1	0.256595	0.0438028
Mrpl18	-0.161054	0.0438575
Serbp1	0.204197	0.0439425
Dkk3	-0.78062	0.0439473
Wfdc1	0.340106	0.0440071
Gm38157	0.636772	0.0441013
Sdha	-0.171246	0.0442403
Nr1d2	-0.333562	0.044337
Gm4819	1.32261	0.0443621
Gm5430	0.833983	0.0443651
Bnip2	-0.220261	0.0443936
Pik3r3	-2.71192	0.0445325
Slc38a3	-0.525687	0.0445399
Hspe1	-0.232753	0.0445688
Rps6ka5	-0.918214	0.0446266
Sdhaf3	-0.277226	0.0446629
Amd2	2.96313	0.0447537
Pdzd8	-0.910103	0.0447751
Gm5507	2.01397	0.0448092
Ldb3	-0.167933	0.0448726
Micu3	0.338234	0.0448789
Fads2	-1.60481	0.0449464
Mief2	-0.41187	0.0450254
Hexa	0.35277	0.045067
Lats1	0.453923	0.0450838
Gm45819	-0.995166	0.0451318
Serhl	-0.455652	0.0451876
Col12a1	-1.25412	0.045257
Eif5b	0.171749	0.0454304
Nctc1	0.255472	0.0456635
Setx	-0.534272	0.045689
Tef	-0.265782	0.0457182
Slc9a7	2.42884	0.045817
Patj	-2.12073	0.0458646
Crot	0.333867	0.0458657
Zfp579	1.21017	0.0459067
Srrm4os	0.536696	0.0459362
Rora	0.213576	0.0461548
Upp1	2.45612	0.0461618
Zfp747	-2.40581	0.0462197
Tc2n	-2.69081	0.0462799
Btbd8	-0.703791	0.0463163
Bivm	0.937007	0.0463253
Mycn	-2.49757	0.0463536
Nudt9	0.350604	0.0463952
Actb	0.194454	0.0464803
Rsbn1	0.522444	0.0464907
Plekhf2	0.460414	0.0465203
Naa15	0.242644	0.0465751
Sdhaf1	0.335191	0.046628
Rbp4	-0.540503	0.0466676
Ptprs	-0.743441	0.0467599
Orc5	0.571952	0.0469337
Foxp1	0.541004	0.0469409
Coa3	-0.17311	0.0469519
Ube2j2	0.265363	0.0470273
Zwint	0.405883	0.0470452
Aen	-0.841038	0.0471034
Arfgap2	0.311189	0.047107
Tiam2	-1.86434	0.0471244
Clec1a	0.899384	0.0472186
Sox6	0.246785	0.0474632
Vgll3	0.848212	0.0475781
Epdr1	-0.25807	0.047686
Ptger3	-2.38835	0.0477225
Tubgcp5	-0.760563	0.0477415
Map1lc3b	0.176058	0.0477798
Ddx3x	0.298446	0.0479061
Snap29	0.460767	0.0480002
Naa38	-0.213567	0.0480362
Fam20c	0.54009	0.048088
Mcts2	0.412576	0.0481326
Zfp758	0.609062	0.0481728
Ifi44	1.8846	0.0481757
Tnpo1	-0.610902	0.048284
Mrpl54	-0.177332	0.0483768
Psma4	0.219345	0.0484172
Tekt1	1.65487	0.048504
Rock2	0.259382	0.0485113
Dnajc4	0.418218	0.048605
Tcof1	0.425086	0.0486901
Pcx	-0.552189	0.0487285
Lrrcc1	-0.385041	0.0487329
1110008P14Rik	0.264959	0.0487451
Chad	-1.23972	0.0488028
Hmga1	1.49267	0.0488817
Apol6	-0.859499	0.0489716
Gpn1	-0.376392	0.0489998
Use1	-0.207619	0.0490296
Slc1a5	-0.623678	0.0491037
Paics	0.226681	0.0491504
Catsper2	-1.26148	0.0492352
Pcbp1	-0.292847	0.0493028
Idua	-1.10767	0.04933
Zranb3	0.826078	0.0493325
Synj1	-0.634447	0.0494986
Slc31a2	0.763498	0.0495101
Gm7008	2.45865	0.0496853
Trib2	0.796584	0.0498336
Prg4	1.83846	0.0498785
Kmt2c	0.266662	0.0499052
Gm28653	-1.33649	0.0499745

## Sheet: AOX-MUT vs. MUT
	log2FoldChange	pvalue		212 significantly (p < 0.05) changed transcripts
Mthfd2	1.90374	4.33e-18
Fgf21	0.901276	3.11e-07
Gm48584	-0.970091	7.97e-06
Cd302	0.678998	9.08e-05
Asns	0.761923	0.000114087
H2-Ab1	0.683689	0.000250027
Ifitm6	0.683421	0.00030944
Atp1b1	-0.505757	0.000374734
Casq2	-0.730563	0.000758315
Cited2	-0.577745	0.00105737
Psat1	0.529391	0.00113802
Ldhb	-0.570017	0.00114512
Aqp4	-0.689615	0.0011979
Lcn2	0.561774	0.00123129
Exosc3	-0.612034	0.00135274
Kcnc1	-0.611622	0.00140992
Uba2	-0.500715	0.00150529
Dkk3	0.680582	0.00186264
Cdh13	-0.467448	0.00284853
Lmod2	-0.625515	0.00318469
Fhl1	-0.535783	0.0033396
Tmem140	-0.476973	0.00375037
Vgll2	-0.579295	0.00401596
Cacnb4	-0.604968	0.00402721
Sars	0.556885	0.00466631
Pdk4	-0.488351	0.00496249
Ubc	-0.41099	0.00508666
Ckb	-0.607392	0.00521706
C1qb	0.6132	0.00523391
Atp6v0e	0.452386	0.00594299
Cbr2	0.600742	0.00594947
Slpi	0.305478	0.00643546
Ifi30	-0.596748	0.00658054
Folr2	0.563043	0.00686952
Fn1	0.592907	0.00690877
Dbp	0.524653	0.00713498
Clu	0.469661	0.00783366
Amy1	0.442173	0.00806589
Cdkn2c	0.549985	0.00813699
Pycr1	0.503208	0.00848754
Usp2	0.439023	0.0085398
Rpl22l1	0.404369	0.00860574
Ankrd37	-0.573663	0.00899205
Inpp4b	-0.572424	0.00902768
Qk	-0.347587	0.00931765
Mpz	-0.561452	0.00967308
Ddx3x	-0.464896	0.00970817
Eif4ebp1	0.453122	0.00973561
Gas5	0.342475	0.00979096
Cfp	0.514924	0.00996072
Wfdc17	0.549354	0.0107839
Plac8	0.493566	0.0110699
Ftl1	0.36148	0.0112869
Dusp1	0.508985	0.0113247
C3	0.503664	0.0113954
Gpx3	0.351108	0.0115491
Retreg1	-0.362687	0.0116701
Tecr	-0.33542	0.0117803
Srrm4os	-0.545234	0.0120662
Gaa	0.385083	0.0128586
Aacs	-0.528198	0.013177
Tpx2	-0.479747	0.0132136
Cxcl13	0.269186	0.0151299
Tfcp2l1	0.470492	0.0153672
Angptl7	0.41873	0.0156431
Kcnb1	-0.476699	0.0156473
C4b	0.467166	0.0159044
Prkg1	-0.489284	0.016453
Myh1	-0.361105	0.0167754
Ablim1	-0.491922	0.0176601
Hnmt	-0.515518	0.0176631
C5ar1	0.338245	0.0178794
Gm6136	0.269515	0.018069
Cebpb	0.381399	0.0182525
Ebf1	-0.499952	0.0182892
H2-Eb1	0.484331	0.0185042
Hmbs	-0.495439	0.0185432
Ccl6	0.515046	0.018557
Slc37a4	-0.413651	0.0192429
Snrpg	0.497777	0.0194948
Coq8a	-0.328461	0.0196073
Cybb	0.454373	0.0202526
Gpam	-0.409163	0.0207722
Ccdc146	-0.487127	0.021284
Mb	-0.333829	0.0215249
Shld2	-0.500436	0.0216429
Smtnl1	-0.492672	0.0217024
Klhl21	0.383594	0.0224853
Efcab14	-0.380025	0.0230137
Slc25a28	0.497354	0.0230435
Fcna	0.399309	0.0233641
Ly6c2	0.313828	0.0235448
C1qc	0.493773	0.0242217
Gm47644	-0.493858	0.0244356
Birc3	-0.479134	0.0246368
Phf10	0.445285	0.024662
Rpl35a	0.305402	0.0256958
Ppdpf	0.417032	0.0257696
Slc23a3	-0.438529	0.0262317
Egln3	-0.487566	0.026379
Pf4	0.481188	0.0267476
Ctxn3	-0.375468	0.026903
Rpp14	-0.403728	0.0271024
Cd28	-0.478992	0.0273184
Nfix	-0.319522	0.0273843
Hipk3	-0.328113	0.0275861
Aldh18a1	0.305618	0.0276251
Rcan1	0.46105	0.0277428
Pter	-0.431082	0.0277686
Ccl8	0.3584	0.0280726
Rrp1	0.454883	0.0280842
Lrtm1	-0.459001	0.0282552
Cyth4	0.344452	0.028267
Itga2	0.289169	0.0285262
Ifit3	-0.458442	0.028715
Arhgef6	-0.433918	0.0290668
Stat5b	-0.320704	0.0294209
Retnla	0.413828	0.0294438
Gcnt2	-0.41592	0.0296133
Cox15	0.430222	0.0296403
Mydgf	0.44954	0.0298586
Kmt2b	0.405449	0.0298621
Ifi205	0.349159	0.029988
Yars	0.461207	0.0302269
Otud1	0.454581	0.0304297
Tbxas1	0.23202	0.030621
Igfbp4	0.459353	0.0308452
Gm43328	0.174207	0.0308662
Elane	0.170421	0.0312358
Cfh	0.4684	0.0314428
Stum	0.303073	0.0315486
Odad4	-0.459266	0.03156
Igkc	0.408705	0.0320039
Gm5111	-0.456231	0.0323023
Wdr76	-0.330477	0.0324326
Mybpc1	-0.277803	0.0325871
Mpo	0.234342	0.032653
Pik3r3	0.204503	0.0327182
Kdm6a	-0.46577	0.033064
Fam20c	-0.467972	0.0330668
Cep170b	0.388719	0.0330933
Mmrn2	-0.461311	0.0334326
Car3	-0.443838	0.0338374
Hspa2	0.374886	0.034199
Gm13461	0.260433	0.0344626
Ptger4	0.167201	0.034675
Cd52	0.44323	0.0347189
Rgs2	-0.461873	0.0351201
Hnrnpa1	0.453551	0.0357978
8430426J06Rik	0.432157	0.0360029
A930003A15Rik	0.457429	0.0362918
Glg1	0.394352	0.0365458
Plaat3	0.288588	0.0366346
9330159F19Rik	-0.365853	0.0372194
Arhgef28	-0.346166	0.0374491
Atf5	0.456055	0.0377235
Ciao1	-0.450638	0.0377848
Nfkbia	0.364666	0.0380278
Fut10	-0.454776	0.0381355
Slc25a33	-0.446696	0.0381506
F13a1	0.453314	0.0387154
Setd5	0.437021	0.0390485
Tbx18	0.307149	0.039087
Klc2	-0.452915	0.0391692
Gm49201	-0.359082	0.039219
Mafg	0.412783	0.0392523
Gars	0.392309	0.0395209
Jpt1	-0.330328	0.0396047
Galk1	0.410129	0.0396784
H2-DMa	0.426752	0.0397115
Trim13	-0.440273	0.0397988
Padi2	-0.418207	0.0398739
Gm10053	0.295932	0.0399448
Clock	-0.395725	0.0401818
S100a9	0.207164	0.0401929
Lancl2	-0.417121	0.0404708
Crybg3	0.438055	0.0407822
Fam13a	-0.443867	0.0409363
Timp4	0.401131	0.0413674
Lcp1	0.393851	0.0419703
Ptrhd1	0.412404	0.0423255
Gm31814	-0.445023	0.0427088
Abitram	0.308599	0.0427734
Six4	-0.434198	0.0428404
Lars	0.384451	0.0428757
Ryr1	0.234329	0.0429266
Gm43653	-0.302388	0.0429327
Gm45407	0.371957	0.0433357
Tor3a	-0.421446	0.0434204
Dapp1	-0.392497	0.0434427
Evi2a	0.39866	0.0435637
Zfp521	-0.435037	0.0437057
Col8a1	-0.350934	0.0446466
Sin3a	-0.438455	0.0458497
Notch3	0.357561	0.0460147
Galnt1	-0.379858	0.0460806
Lats1	-0.426248	0.0464226
Ddx41	-0.375498	0.0464938
Fbln7	0.392394	0.0467627
Lpl	-0.310518	0.0469304
Ostn	-0.405927	0.0470487
Ncf1	0.252071	0.0470899
Stx16	-0.429302	0.0471593
Ctsh	0.424985	0.0476648
Mt2	0.432125	0.0482606
Adhfe1	0.423454	0.0484952
Mbp	-0.431536	0.0490191
Slf1	-0.408809	0.0493488
Gm15564	0.199551	0.0496219
Gbe1	-0.342441	0.0496353
Nxpe3	0.370114	0.0497649

## Sheet: Del vs. WT
	log2FoldChange	pvalue		1480 significantly (p < 0.05) changed transcripts
Twnk	2.49941	3.69e-42
Mthfd2	2.7053	2.54e-33
Myl4	2.19414	7.6e-27
Asns	3.40417	5.37e-20
Crym	2.21825	1.19e-19
Lgals3	1.62564	1.03e-17
Mylk2	-0.843224	2.63e-11
Blvrb	1.49083	4.14e-11
Acox2	5.9086	6.04e-11
Psat1	3.43857	9.16e-10
Ttll7	-0.725111	9.42e-10
Tnnt2	1.64766	1.31e-09
Fgf21	3.69704	3.4e-09
Chrna1	1.12369	6.22e-09
Mrln	-0.676869	6.24e-09
Pdlim5	-0.595233	6.83e-09
Vmn2r3	5.6618	8.76e-09
Mss51	-1.32626	2.51e-08
Car6	5.42747	2.58e-08
Cnksr1	-1.37282	2.79e-08
Gdf15	4.48207	4.1e-08
Esd	0.729616	6.4e-08
Eef1a1	0.911402	9.86e-08
Gm36827	4.6581	1.31e-07
Cmya5	-0.377052	2.18e-07
1700001O22Rik	-2.52769	3.51e-07
Sorbs2	-0.868322	5.24e-07
Rbfox1	-0.63398	5.91e-07
Fam227b	4.87048	7.36e-07
Mef2a	-0.311183	1.17e-06
Tenm4	3.60854	2.15e-06
Acss2	1.13777	2.19e-06
Prr32	4.62536	2.2e-06
Cyb5r1	0.986849	2.94e-06
Rora	-0.481374	3.64e-06
Vat1l	4.58389	3.76e-06
Tppp3	1.10065	4.27e-06
Sctr	-0.769547	5.02e-06
Mybpc2	-0.463066	6e-06
Cxcl13	-2.90152	6.01e-06
Napb	-1.04554	6.9e-06
Slc25a5	0.886884	6.93e-06
Pde4b	-0.715382	7.79e-06
Scd1	3.0203	8.31e-06
Myo18a	-0.596425	9.31e-06
Eif4g3	-0.784984	9.32e-06
Trib3	3.06414	9.76e-06
Rilpl1	-0.530457	1.04e-05
Rbp4	3.25212	1.22e-05
Adtrp	4.46469	1.37e-05
Retn	3.41637	1.46e-05
Cd68	1.49622	1.51e-05
Ube2b	-0.355625	1.57e-05
Hspe1	0.410813	1.64e-05
Gstt1	1.02803	1.66e-05
Gm13478	4.33986	1.67e-05
Agpat2	3.23967	1.74e-05
Tmem100	-0.995673	2.39e-05
Tspan8	-0.630861	2.81e-05
Cd24a	-0.517923	3.21e-05
Herc2	-0.498982	3.36e-05
Aacs	3.14032	3.36e-05
Retnla	1.38516	3.44e-05
Hsd17b12	2.58842	3.54e-05
Slc40a1	-1.40021	3.54e-05
Tuba8	-0.487972	3.61e-05
Ctss	1.08814	3.64e-05
Art5	-0.582987	3.78e-05
Ccnd2	1.2818	3.87e-05
Enpp2	1.09614	3.99e-05
Fasn	3.55044	4.78e-05
Psmd7	-0.371072	4.78e-05
Tango2	-0.803251	4.86e-05
Gm19410	2.92878	5.57e-05
Gm36756	2.06051	5.74e-05
Ero1l	1.66928	5.86e-05
Dcaf6	-0.450124	5.95e-05
Acaca	2.78039	6.01e-05
Phgdh	2.79759	6.03e-05
Tnfaip8	1.44486	6.24e-05
Chrnd	3.33783	6.29e-05
Rab2a	-0.362641	6.47e-05
Prune2	1.17987	6.68e-05
Dusp13	-0.576958	7.21e-05
S100a11	1.3531	7.3e-05
Sfxn1	2.2767	8.6e-05
Trim63	-1.34412	9.82e-05
Fads3	2.25463	0.00010237
Slc7a2	-1.50904	0.00010538
Dlg2	3.87979	0.00010826
Etl4	-0.687436	0.00011337
H2-Q10	4.03609	0.00012022
Myh8	1.90837	0.00012138
Tmem45b	4.13624	0.00012858
Cd1d1	3.3575	0.0001297
Cstb	0.556962	0.00013275
Myh4	-0.434186	0.00013971
Tac4	4.31561	0.00014059
Gaa	-0.532796	0.00014258
Prkar2b	4.75226	0.000143
Cdkn2aipnl	-0.645817	0.00014335
Nupr1	1.02229	0.00014579
Efemp1	1.13875	0.00014783
Spg21	1.15593	0.0001507
Cox8a	0.802887	0.00015349
Pvalb	-0.3501	0.00015662
Lpgat1	0.703411	0.00015878
Cidea	3.68036	0.00015938
Slc16a3	-0.781944	0.00016061
Ubc	-0.799783	0.00016688
Elovl6	3.83728	0.00017152
Tekt1	-1.3114	0.00017308
Orm1	3.61807	0.00017502
Sar1b	-0.281909	0.00017797
Anxa2	0.785798	0.00017865
Ubb	-0.358294	0.00017952
Oat	-0.424924	0.00018184
Tmem37	-1.2787	0.0001898
Map1lc3b	-0.471518	0.00019284
Phkb	-0.279193	0.00019588
Fbxo32	-1.41305	0.00020275
Clic4	0.766549	0.00020827
Hes6	1.1665	0.00022399
Tmem176b	0.727954	0.00023696
Chrng	3.68814	0.00023782
Mrap	3.35891	0.00023797
Faap20	1.52571	0.0002526
Necab2	3.72429	0.00026062
Samd4	-0.475315	0.00027288
Slc25a39	0.572826	0.00027658
G0s2	1.27952	0.00027697
Adipoq	3.15621	0.00028173
Thrsp	2.59697	0.00028218
Sln	0.681655	0.00028247
Gm47782	3.52244	0.0002851
Mstn	-0.719509	0.00029299
Psma4	-0.292949	0.00030101
Gars	0.556701	0.00030974
Tkt	2.5757	0.0003113
Odf3l2	-2.75897	0.00032035
Tnnc1	2.28434	0.00032347
Malsu1	-0.349738	0.00032639
Psmd1	-0.434242	0.00034973
Arfgap2	-0.522302	0.0003531
Map4	-0.382052	0.00035443
Itih5	1.07217	0.00039022
Lrrc51	1.05351	0.00040952
Asb2	-0.633319	0.00041053
Pygl	3.1708	0.00042277
Zranb1	-0.625974	0.00042729
Psmc3	-0.271944	0.00043081
Serbp1	-0.206765	0.00043939
Npc2	0.905636	0.00044076
Mt2	0.964467	0.00044114
Gale	3.90174	0.00046081
Psmc1	-0.334519	0.00046498
Pgrmc1	1.21213	0.00047028
Arxes2	4.16058	0.00047029
Eif5b	-0.269731	0.00048344
Psmb2	-0.24957	0.00050137
Dhrs7	0.665758	0.00051195
Atf5	1.32863	0.00051345
Micos13	0.317774	0.00052257
Adamts5	0.793227	0.00053794
Mllt11	-0.676524	0.00055274
Tuba1b	1.03227	0.00055957
Clip1	-0.674998	0.00055969
Cdkn3	3.48842	0.00059085
Gsk3b	-0.495847	0.00059755
Cdo1	3.22623	0.00062125
Smoc1	3.30465	0.00062633
Gm15446	-0.917187	0.00063053
Filip1	-0.656772	0.00063075
Zrsr2	-0.506158	0.00063853
Fcer1g	0.868652	0.00064455
Thyn1	0.566645	0.00066666
Abi3bp	0.542183	0.00067452
Fkbp2	0.873303	0.00067994
Apoc1	3.32783	0.00068917
mt-Tp	1.36651	0.00069784
Actn3	-0.300817	0.00070028
Cd63	0.385936	0.00070684
Tfdp2	-0.68145	0.00070829
Plekha3	1.51216	0.00071493
Ifi27l2a	2.59628	0.00071791
Aldh1a7	3.76895	0.00073748
Rpl37	0.35591	0.00073885
Hnrnpa1	-1.0349	0.00074627
Plaa	-0.636491	0.00077618
Golga4	-0.240896	0.00078282
Cog6	-0.626876	0.00079149
Dnm3	-1.03806	0.00079604
Adig	1.68966	0.0008005
Tmsb10	0.797577	0.00082725
H4c9	-0.688066	0.00083426
Txlnb	-0.245779	0.00083884
Tceal8	1.26592	0.00084462
Atp2a1	-0.402415	0.00084827
Syt11	-1.37199	0.00086097
A530053G22Rik	3.45707	0.00087114
Trim54	-0.452299	0.00090035
Slc25a10	2.3218	0.00090776
Ttc33	-0.350365	0.00091098
Ciapin1	0.557098	0.00091741
Tfrc	0.945097	0.00091833
Klhl40	-0.387854	0.00092376
Dclk1	1.32203	0.00093881
Mrpl19	0.449159	0.00095484
Iah1	1.13667	0.00095724
Pparg	2.75643	0.00098012
Tlcd1	2.34136	0.0009987
Slc36a2	3.68674	0.0010166
Tsc22d3	-0.486501	0.00102764
Gas7	1.49447	0.00103408
Slfn5	0.744735	0.0010579
Anxa1	0.990303	0.0010582
Gpx8	1.16121	0.00106071
Des	-0.295511	0.00109388
Spryd7	-0.511298	0.00110597
Tmod1	-0.354869	0.00110783
Ddi2	-0.627406	0.00110878
S100a4	1.3493	0.00111488
Plin2	1.58694	0.00111629
Polb	-0.270106	0.0011286
Lgals12	4.14569	0.00113735
Lgals3bp	1.04857	0.00114767
Serf1	0.902928	0.00116145
Plin1	4.33675	0.0011696
Gm49298	2.12739	0.00117914
Sdcbp	0.542544	0.00118169
Tgfbi	0.83385	0.00120626
Atpif1	0.340846	0.00121137
Fbxo31	-0.714436	0.00121361
S100a10	0.721423	0.00121441
Klhl21	-0.737343	0.00123006
Uchl1	3.03579	0.0012337
Sdc2	0.869765	0.00123754
Pnrc1	-0.558025	0.00124044
Klk1b26	-1.74003	0.00124653
Dmkn	3.8584	0.00126122
Eps8	0.76184	0.00126133
Six4	-0.728275	0.00127075
Acly	2.25019	0.00127082
Uggt1	-0.640373	0.00129938
Sncg	1.89194	0.0013026
Ktn1	-0.240293	0.00132025
Art3	-0.460575	0.00132027
Hsd11b1	2.06322	0.00134601
Lncbate1	4.65575	0.00134722
Ltc4s	1.65097	0.00136217
Smtnl2	-0.526371	0.00136885
Cystm1	-0.286841	0.0014113
Folr2	1.16627	0.00141285
Nes	0.8748	0.00141528
Psmd12	-0.311852	0.00142733
Saraf	-0.347266	0.00142983
Nnmt	2.26825	0.00143951
Bscl2	1.01827	0.00144769
Pdlim3	-0.432773	0.00145025
Prkar1a	0.579407	0.0014607
Map2k3	-0.568957	0.0014749
Prdx4	0.680043	0.00149314
Rabgef1	-0.56295	0.00149351
Ddx60	1.55844	0.00150224
Efna5	2.19889	0.0015118
Ccdc122	0.939253	0.00152707
Mmadhc	-0.29668	0.00152881
Tmem52	-0.5165	0.00153731
Syngr2	-0.356262	0.00154432
D230025D16Rik	-1.16534	0.00154669
Tinag	3.99354	0.00155609
Ppp1r27	-0.476267	0.00157731
Cacng1	-0.501489	0.0015775
Cfd	2.15625	0.00158866
Vim	0.519672	0.00162867
Ccl2	1.84575	0.00166302
Serpinh1	0.978729	0.00167191
Prlr	3.50423	0.00173513
Tubb4b	-0.82724	0.00173591
Akip1	0.479062	0.00173832
Gm47328	2.45771	0.00173911
Dgat1	1.24691	0.00174454
Eid1	0.63239	0.00174711
Zfp112	-1.15377	0.00178392
Acsl3	-0.632579	0.00179701
Amph	-3.51637	0.00181655
Arhgap24	0.804399	0.00183232
Lum	0.778307	0.00183957
Ccnd1	1.18995	0.00190142
Mllt3	-0.372886	0.00194573
Fstl1	0.668046	0.00197939
BC031181	0.534795	0.00198834
Psmc2	-0.411432	0.00199398
Carhsp1	1.90801	0.00200817
Agl	-0.325858	0.00203933
Gsto1	0.464433	0.0020406
Zfand5	-0.642411	0.00205953
Ucp3	-1.13862	0.00207415
Map1b	0.595792	0.00209862
St7l	-0.477551	0.00212059
Ldb3	-0.36854	0.00212339
Acat2	1.35101	0.00213615
Anapc16	-0.594304	0.00214074
Tyrobp	0.709352	0.0021568
Col3a1	1.06907	0.00216822
Tmem140	-1.07277	0.00220644
Nek7	-0.404491	0.00222242
Fcna	1.74233	0.00222747
Rps16	0.489982	0.00223747
Eno1	0.998148	0.00225795
Crip1	0.378741	0.00229833
Clec4b1	1.56822	0.00236265
Acp5	3.27196	0.00236839
Ptp4a3	-0.405771	0.00237005
Ubxn4	-0.414405	0.00239084
Fam13a	0.755194	0.00242049
Tecr	-0.388864	0.00243838
Ulk1	-1.03352	0.00244555
Myf6	-0.419603	0.00247162
Psma7	-0.263102	0.00250881
Hmgb1-ps8	-0.485299	0.00252576
Prorp	-1.08578	0.0025574
Nme1	0.31885	0.00256558
9630013D21Rik	2.67788	0.00257209
Gm28653	1.15279	0.00261203
Chd1	-0.501594	0.00268386
Fam114a1	0.937635	0.00269688
Setd7	-0.573302	0.00269955
Hdac4	-0.538743	0.00272992
Ghr	0.789926	0.00274507
Slc25a1	2.8931	0.00277285
Proca1	3.42472	0.00280158
Hebp2	3.03896	0.0028386
Alb	4.08976	0.0028399
Clmp	0.833927	0.00284203
Arxes1	4.24163	0.00284842
Slc7a10	3.64962	0.00285173
Egf	-0.954298	0.00287408
Tcp11l2	-0.931347	0.00287627
Thy1	1.42312	0.00288158
Cyp2f2	2.47373	0.00289158
Tnni2	-0.372254	0.00291958
Ccl17	3.33243	0.0029305
Park7	-0.272336	0.00293842
Cox6a1	1.04414	0.00295642
Cnn3	0.622089	0.00298136
Gm8995	1.03524	0.00300146
Eci3	3.27682	0.00301675
Zrsr1	-0.826482	0.00302206
Slc1a5	2.2106	0.00303272
Insig1	2.32702	0.0030348
Sorl1	-0.396768	0.0030369
Dync1h1	-0.541885	0.00306331
Krtcap2	0.262653	0.00313155
S100a6	0.39241	0.00316174
Ddhd2	0.700648	0.00317744
Mymk	3.07081	0.00319452
Herpud2	-0.800694	0.00320536
Mapkapk3	-0.662365	0.00322497
Ypel3	-0.432066	0.00327996
Cd209f	0.903782	0.00331392
Mospd1	-0.423858	0.00331531
Lacc1	1.85254	0.00331738
Serpinb6a	-0.325317	0.00336558
Gm45716	0.774688	0.00338511
Fndc1	1.19153	0.00339911
Lgals9	0.886499	0.00342762
Rps3	0.220206	0.00344768
Gsta4	0.510153	0.00345129
Gm5617	0.513564	0.00345323
Sms	-0.471099	0.00348627
Ifi207	1.02949	0.00348661
Bnip3	-0.523149	0.00350114
Ankef1	3.51391	0.00355056
Jun	-0.416461	0.00364075
Psme2	0.61556	0.00364306
Nipsnap3b	1.54827	0.00365389
Tmed3	0.431882	0.00367293
Usp13	-0.488009	0.00370239
Hspa5	0.394709	0.0037198
Casp3	1.1168	0.00373755
Acta1	-0.43481	0.00382797
Art1	-0.495585	0.00383127
Champ1	-1.13931	0.00383304
Nek8	2.81901	0.00384363
Asb11	-0.458337	0.00384527
Dram1	2.31747	0.00385184
Pnp	1.18951	0.00385694
Apoe	0.731437	0.00391392
Ppp2r5a	0.699771	0.00392052
Rhpn2	-1.95742	0.00392219
Tmem97	1.97758	0.00393324
Mgl2	0.897634	0.00394152
Hgs	-0.770313	0.00397544
Camk2b	-0.46352	0.00398466
Akap9	-0.210777	0.00399698
Dgcr6	0.619703	0.0040077
Rcan1	0.458757	0.00404318
Arpc1b	0.789105	0.00405814
Cux1	-0.432228	0.00409243
Lmo2	1.13351	0.0041383
Arpc5	0.601807	0.00416174
Ncam1	0.962787	0.00417146
Pde4dip	-0.413014	0.00417993
1700037H04Rik	1.55014	0.00420012
Nmt1	-0.585254	0.0042096
Cnbp	-0.224885	0.00422227
Ppib	0.607245	0.00424202
B2m	0.647139	0.00425414
Hsp90ab1	-0.26189	0.00425932
Ndufs2	-0.257658	0.00426761
Psmd4	-0.291063	0.00427845
Akr1a1	0.361235	0.00427875
Nid1	0.654568	0.00428525
Anapc5	-0.308327	0.00429319
Pfkfb4	-1.02062	0.00430185
Cavin4	-0.202625	0.00433786
Psma3	-0.34172	0.00437377
Gstz1	0.860491	0.00438235
A930028N01Rik	1.34451	0.00438826
H2-Ab1	0.667289	0.00444085
Sft2d3	-0.786307	0.00445881
B3galt2	2.078	0.00448162
Bmpr2	-0.384344	0.00448213
Idh3g	-0.197001	0.0045032
Depp1	-0.900207	0.00455307
Ripk1	1.2268	0.0046121
Nmrk2	1.35987	0.00463201
Tnni1	2.09329	0.00464599
Pck2	1.02616	0.00465332
Kctd17	2.26295	0.00475082
Dnttip2	-0.408406	0.00475735
Adrb3	3.39196	0.00477441
Nfic	-0.320496	0.00485359
B3glct	1.2914	0.00488743
Med15	-1.01132	0.00488826
Gphn	-0.4601	0.00492796
Gucd1	-0.800917	0.00495533
Hacd2	2.42103	0.00497264
Pde3b	2.61211	0.00499817
2010003K11Rik	3.93493	0.00502104
Arhgap12	0.555345	0.00502962
Aldh1a1	-0.344277	0.00504814
Anxa5	0.679762	0.0050811
Nrg4	2.75331	0.00509255
Cyp27a1	-0.707302	0.00510654
Ghitm	0.206379	0.0051271
Pcbd2	0.487536	0.00513319
Rprd1b	-0.4447	0.00513916
Mindy1	-0.623559	0.00515562
Adgrg2	1.58945	0.00515665
Top1mt	-0.656499	0.00518209
Tbc1d1	-0.742724	0.00524111
Tbca	0.426202	0.00535096
Ccdc80	1.69559	0.00535247
Rmdn3	1.81911	0.00536626
Pla2g12a	0.399069	0.0053732
Prelp	0.737412	0.00537712
Tubb2b	3.13828	0.00537865
Stbd1	0.603918	0.00538387
Taldo1	0.521572	0.00540326
Akap8l	-0.508069	0.00542268
Neb	-0.377255	0.00546025
Dym	-0.49684	0.00547567
Sesn1	-0.882405	0.00554513
Cgref1	1.91525	0.00556704
Epm2aip1	-0.551059	0.0055956
Hectd1	-0.54507	0.00560579
Dpp8	-0.564214	0.00561307
Slc7a1	1.83373	0.00562131
Padi1	2.88536	0.00568741
Trp63	-0.798977	0.00571896
Kcnc4	-0.647716	0.00576312
Clstn3	3.59324	0.00582706
Cma1	1.08114	0.00588991
Gchfr	3.07946	0.00589623
Ces1f	3.75731	0.00593576
Fabp5	1.30589	0.00598402
Vegfd	-1.06685	0.00602342
Mafb	0.981712	0.00603263
Mtx2	0.370979	0.00606869
Lrrc2	-0.532528	0.00608867
Ubr3	-0.479033	0.0061041
Tbl1xr1	-0.504088	0.00610608
Ankrd11	-0.417454	0.00614509
Scn7a	1.03644	0.00619408
Abtb1	-0.535104	0.00626346
Hbp1	-0.482056	0.00626787
2310015A16Rik	-1.04454	0.006287
Stk39	1.21305	0.0063419
Heph	2.76169	0.00635754
Cd47	0.368992	0.00637298
Limch1	-0.324676	0.00638606
Eif4a2	-0.369727	0.00643823
Syne1	-0.421335	0.00656899
Hmgn3	1.05759	0.00666016
1110032A03Rik	0.479099	0.00666078
Mapk1ip1	-0.729485	0.00667461
Sulf2	1.21525	0.00667883
Pts	0.738655	0.00672352
Atp8a1	-0.404624	0.00675823
Ptx3	1.70365	0.00680377
Dpt	1.17482	0.00682277
Ywhaq	0.580471	0.00682293
Rbm27	-0.318467	0.00682788
Pck1	3.64454	0.00685118
Ubr2	-0.400727	0.00685708
Taf7l	3.41176	0.00687178
Fech	-0.289943	0.00700399
Myh3	1.65052	0.00700685
Ebf1	0.800037	0.00705735
Msmo1	0.824511	0.00706103
Sars	0.379198	0.00706391
Cep70	0.663656	0.00715914
Mndal	0.740872	0.00720169
Adrb1	3.70923	0.00721629
Cst6	-0.276201	0.00725562
Sorbs3	-0.893196	0.00729093
Psmg1	0.534445	0.0073121
Tbc1d17	-0.659322	0.00732882
Rps23	0.587403	0.00733833
Prmt2	1.4021	0.00735071
Tcap	-0.350428	0.00739339
Ubac2	-0.424318	0.00741847
Smcr8	-1.16365	0.00744488
Ndrg2	-0.303895	0.00750233
Cyb5r2	1.76582	0.007504
Phf11d	1.19358	0.00750442
Psme4	-0.36319	0.00751171
Psmc4	-0.332875	0.00756744
Prpf3	-0.830107	0.00759367
Prkar2a	-0.338611	0.00761912
F3	1.58783	0.00767886
Cdr2	2.94354	0.00769029
Aldh3b2	3.38353	0.00774779
Cpq	0.612625	0.00780874
Rwdd3	1.32154	0.00787278
C2	1.38732	0.00791892
Odc1	-0.614966	0.00796538
Cops5	-0.29516	0.00796981
Fam219a	-1.24097	0.00801038
Fxyd2	1.02892	0.00802176
Cyp4v3	1.40573	0.00802205
Trdn	-0.334265	0.00802815
Lsm11	1.89299	0.00803809
Car13	2.08474	0.00805461
Cyb5a	0.889002	0.00811662
2610016A17Rik	2.5313	0.00813645
Rnf24	2.39684	0.00814667
Fcor	2.75547	0.0081499
Rgs10	0.869753	0.00815317
Ttn	-0.376386	0.00815338
Araf	-0.40186	0.00829486
Ranbp2	-0.469859	0.00829621
Ube2e2	0.694667	0.00832285
Spen	-0.597784	0.00836985
Mypn	-0.398749	0.0083998
Pde7a	-0.424899	0.00840409
Lipe	1.09052	0.00843376
Hspa4l	0.736873	0.00849188
Rrs1	-0.63649	0.00851716
Dusp18	1.11322	0.0085209
Wbp2	-0.441545	0.00852635
mt-Tf	2.00032	0.00855073
Actr3	0.788997	0.00862814
Ifi203	0.74857	0.00863811
Tspo	0.928138	0.00865903
Sec14l1	0.46994	0.00868178
Itpr1	-0.471495	0.00872946
5730419F03Rik	-0.818401	0.00885426
Ptges	2.02001	0.00887914
Arntl	-0.879144	0.0090385
Tagln2	0.709743	0.00910397
Pum3	0.591496	0.00910856
Ifi27	1.13483	0.00912731
Fdxr	1.28348	0.00912911
Ube2k	-0.212425	0.00915529
Aplp2	0.400845	0.00916433
Dgat2	1.17723	0.00921535
Shld3	-1.44461	0.00924135
Sft2d2	0.633102	0.00933058
Pkm	-0.233535	0.00937626
Kctd3	1.15931	0.00938348
Cd302	0.726386	0.00941559
Cela1	2.34887	0.0094567
Plvap	-0.902378	0.00947154
mt-Nd4	-0.365756	0.00948328
Kctd12b	1.41861	0.00950228
Gm38534	2.31587	0.00955012
Efs	2.95062	0.00958538
Tmsb4x	0.301864	0.00961523
Smim1	1.14813	0.00961558
Gm13483	-1.20539	0.00964159
Gatad2b	-0.461043	0.00977951
Stat5b	-0.563007	0.00979429
Clec4a2	1.16823	0.009843
Derl2	0.450387	0.00988566
Lrif1	0.483122	0.00993851
Dpysl2	0.732904	0.00997049
Snrpf	0.569131	0.0099799
Pf4	0.607631	0.0100105
Trarg1	2.63996	0.0100557
Elk4	-0.537637	0.0100968
Spopl	-0.475596	0.0101352
Ms4a7	0.898703	0.0101639
Mogat1	2.21193	0.0102237
Zfyve1	-1.53622	0.010225
Malat1	-0.339209	0.0102495
Ppp2r1b	1.68365	0.010257
Gm32219	-0.639792	0.0102779
Agap1	0.670785	0.0103225
Nmd3	-0.436607	0.0103343
Svil	-0.298298	0.0103408
Pnpla7	-0.732521	0.0103908
Angptl8	3.95111	0.0104037
Fbp2	-0.315246	0.0104129
Scd2	1.15546	0.0104149
Ctxn3	-0.955661	0.01047
Tpm3	1.47988	0.0104903
Tigar	-0.404956	0.0105584
Slc7a11	2.08959	0.0106477
Rab32	2.18627	0.0107098
Ear2	1.82894	0.0107206
Rpl39	0.406839	0.0107626
Pdss1	0.549968	0.0108175
Kcne1l	2.11468	0.0108368
Utp11	-0.42419	0.0108483
H2-Aa	0.626062	0.0108799
Ccl24	1.18756	0.0108957
Taf11	-0.424299	0.0109098
Calr	0.454885	0.0109173
Celf2	-0.296558	0.0109295
Tmod4	-0.292994	0.0109904
Tlcd4	-0.435014	0.0110025
Tnnt1	1.90922	0.0110205
Ttc8	1.40269	0.0110379
Ncapg2	2.89345	0.0110542
C2cd2	-0.442044	0.0110606
Lctl	3.0534	0.011067
Hyi	1.51907	0.0111244
Immp2l	0.400387	0.0111332
Oasl1	2.68831	0.0111534
Pcyt1a	-0.287971	0.0111548
Pja1	0.712534	0.0111554
Apmap	0.890497	0.0111603
Txndc12	1.09113	0.0111817
Tmem250-ps	0.666393	0.0112772
Tmx2	0.513169	0.0113001
AA467197	2.14668	0.0113192
Tnnt3	-0.341887	0.0113702
Psmd8	-0.245411	0.0114063
Nnat	3.22052	0.0114911
Serp1	0.654347	0.0115079
Gnai1	1.90071	0.011548
Mitd1	0.907477	0.0115622
Nab1	0.695147	0.0116168
Lgalsl	-0.208413	0.0116282
Fiz1	-0.665215	0.0116928
Cldn22	2.43682	0.0117206
Septin10	0.691576	0.0117677
Rnasel	1.26514	0.011774
Brd1	0.689965	0.0117908
Pex12	-0.746408	0.0118053
Serpina3c	2.1161	0.0119387
Smim27	0.327592	0.0119665
Lztfl1	-0.629717	0.0119689
Rps10	0.614135	0.0120256
Msantd4	-0.412421	0.0120264
Gm19409	-1.52171	0.0120824
Rsad1	-1.68368	0.0120935
Cerkl	2.78309	0.0120963
Smpdl3a	-0.29692	0.0120999
Asb13	-0.470849	0.0121
Sp140	1.36816	0.0121957
Pank3	0.916312	0.0122011
Prkd1	1.36259	0.0122174
Cdkn1c	0.301787	0.0122186
Myoz1	-0.268301	0.0122382
Myl2	1.83156	0.0122562
Cidec	2.51507	0.0122752
Slc25a38	-0.799466	0.0122882
Tnnc2	-0.400864	0.0123485
Negr1	3.04583	0.0123762
Baiap2	2.324	0.0124092
Tsacc	0.804257	0.012411
Tmem205	1.01919	0.012448
Nkg7	2.56158	0.0125888
Mme	1.26843	0.012612
Litaf	0.558963	0.0126324
Dpm3	0.346352	0.012659
9430038I01Rik	-0.513869	0.0126665
Ccdc34	0.489588	0.0126964
Ssr2	0.310464	0.0126979
Rrbp1	0.59958	0.0127215
Tpm1	-0.358511	0.0127569
Naga	1.30933	0.0127982
Maf1	-0.249104	0.0128419
Ctsh	0.67958	0.0128554
Zmym2	-0.475174	0.0128662
Kng2	3.05855	0.0129102
Ube2d1	-0.382287	0.0130421
Ogn	0.479405	0.0130485
Psma6	-0.217001	0.013136
Car4	-0.676753	0.013156
Rft1	1.21349	0.0132002
mt-Co1	-0.299094	0.013202
Pln	1.08733	0.0132437
Dlc1	0.720536	0.0132948
Tsc22d4	0.529605	0.0133083
Ank3	-0.422241	0.0133594
Trafd1	-0.52387	0.0133873
Me2	1.05692	0.0134125
Esrra	0.504855	0.0134624
Mylpf	-0.357843	0.0134884
Lipa	0.973417	0.013489
Tox4	-0.378397	0.0134978
Fbxl22	0.644363	0.0135453
Ankrd1	0.728706	0.0135496
Sh3kbp1	0.614768	0.0135811
Trdc	1.24194	0.0135996
Gm1966	2.50117	0.013608
Agmo	1.79803	0.0136181
Cd52	0.732475	0.0136207
Grk5	1.62313	0.0136318
H19	0.555173	0.0136344
Gpt2	-0.504372	0.0136428
5033421B08Rik	1.13387	0.0136926
Cul1	-0.262244	0.0136983
Psmd11	-0.421018	0.0137627
Slc1a3	2.47697	0.0137735
Lrpap1	0.324535	0.0137874
Rarres2	1.21063	0.0138274
Tuba1a	0.579135	0.01396
Wdr60	-0.305559	0.0139622
Rbm6	-0.438324	0.0139764
Map4k4	0.959297	0.0139993
Slc38a4	-0.667692	0.014
Ahsa1	-0.280741	0.0140005
Smarca2	-0.283293	0.0140407
Rorc	-0.421465	0.0140454
Usp36	-0.657709	0.0141239
Plin5	-0.80132	0.01414
Actr3b	-0.423308	0.0141863
Arl6ip1	0.590987	0.0143385
Psph	0.607957	0.0143472
Afg3l2	0.354589	0.0143475
Igfbp6	0.745631	0.0144003
Fmo1	0.921836	0.0144496
Bag4	0.688163	0.0144541
Nfe2l1	-0.242976	0.0145318
Psmb1	-0.257363	0.0145349
Gm22000	2.74145	0.0145501
Slc6a13	2.31696	0.0145649
Col1a2	0.59759	0.0146195
Fcf1	0.376951	0.014703
Gm43445	2.43346	0.0148048
Hipk2	-0.585943	0.0148354
Acaa1b	3.63566	0.0148626
Cog1	-0.706058	0.0148927
Ranbp3	-0.544218	0.0149001
Txndc5	0.546906	0.0149373
Abhd5	0.444007	0.0150182
Pfkl	1.50077	0.0150261
Edem1	1.25782	0.0152521
Ms4a6b	1.03535	0.0152523
G6pdx	1.30475	0.0152524
Nrep	0.760522	0.0152943
Slc6a6	-0.360823	0.0153521
Abcd2	0.693545	0.0154081
Fkbp5	-1.26807	0.0155208
Tmem132b	-1.05421	0.0155655
S100a13	0.522915	0.0155673
Echdc1	0.851981	0.0156438
Sh3bgrl	0.831168	0.0157022
Slc12a2	-0.492447	0.0157804
Oga	-0.447209	0.0159001
Gm5276	-1.27008	0.0159023
R3hdm1	-0.242643	0.0159055
Synm	-0.300795	0.0159705
Ywhab	0.627725	0.0160149
Igfbp7	0.455368	0.0160335
2410006H16Rik	-1.2029	0.016043
Xirp2	-0.258865	0.0160502
Mpzl2	1.77295	0.0160537
Zbp1	1.12796	0.016055
Map1a	0.679239	0.0162243
Psmd2	-0.244044	0.0162244
Chrdl2	-1.68295	0.0162501
L2hgdh	-0.390857	0.016298
Myl1	-0.348787	0.0163388
Npc1	-0.999868	0.0163537
Hsd17b10	0.207221	0.0163788
Pepd	0.543702	0.0163932
Plxdc2	0.53777	0.0164297
Itfg2	-0.595327	0.0164441
Adora1	3.33265	0.0164499
Snhg12	-0.884841	0.0165117
Ppm1m	1.47608	0.0166033
Xpa	-0.461815	0.0166154
Scpep1	0.910513	0.0166707
Lsm3	0.313211	0.0167682
Ap3s1	1.32999	0.0168309
Mia3	-0.311339	0.0168989
Pef1	-0.496778	0.0169126
Maged2	0.782489	0.0169359
Kctd20	-0.773044	0.0170331
Chad	2.53472	0.0170534
Dnajc9	-0.506692	0.017101
Zzef1	-0.61558	0.0171199
Gm43389	-2.7271	0.0171768
Rps19	0.25581	0.0172003
Ckm	-0.345649	0.0172041
Akr1b8	1.09422	0.0172474
Akr1b7	3.12385	0.017322
Cyb5r3	0.339649	0.0173466
Rbm25	-0.244807	0.0175104
Ift27	0.432332	0.0175376
Zfp771	-0.581088	0.0175731
Cd48	1.57637	0.0175809
Tpm4	0.370796	0.0176048
Hook1	-0.368156	0.0177519
Ip6k3	-0.576899	0.0178831
Mapre3	-0.760819	0.0179071
Rpl38	0.278863	0.0179633
Ucp1	6.99631	0.0180054
Glul	-0.640769	0.0182715
Cdk11b	-0.217921	0.0182756
Ltbp2	2.95023	0.01829
Gm15551	2.13061	0.0183432
Taf10	0.505197	0.0183926
Aoc3	2.25336	0.0184335
Chst1	2.24698	0.018534
Ecpas	-0.301556	0.018548
Mb	-0.317599	0.0185718
Mpp1	0.730976	0.0186453
Gm2a	0.592432	0.0186825
Ier3	-1.04998	0.0187126
Mlycd	-0.580702	0.0188055
Pfn1	0.422196	0.0188388
Ryr1	-0.406275	0.0188549
Isoc1	0.359094	0.0189074
Sf3a3	0.371811	0.0189238
Nadk	0.827674	0.0189419
Trip12	-0.3632	0.019058
Faim	0.809579	0.0190597
Amot	-0.388958	0.0190656
Rrp12	-0.810011	0.0190959
Lat2	2.65315	0.0192148
Gm44224	-2.93258	0.019235
Ifi204	1.09527	0.0192374
Klhl2	1.66041	0.0192897
Lamb1	0.733295	0.0192901
Csde1	-0.197814	0.0193029
Pilra	2.65867	0.0193455
Eif3c	0.141694	0.0193851
Pink1	-0.29692	0.0194044
5330406M23Rik	-0.613791	0.0194704
Ube3a	-0.195131	0.0196175
Gm47438	0.91599	0.0196415
Rheb	-0.270883	0.0196624
Lrrc14b	-0.270273	0.0197251
Lpin1	-0.52243	0.0197257
Srrm2	-0.246741	0.0198539
Luc7l2	-0.273986	0.019873
Irf2	-0.304753	0.0199494
Spc24	-0.611414	0.0199683
Gpatch1	-0.527755	0.0200078
Gm8909	2.59262	0.0200093
Atp1b2	-0.578868	0.0200105
Snap29	-0.387793	0.0200108
Cd81	0.305892	0.0200647
Zdbf2	2.68061	0.0200922
Znrf2	0.540574	0.020133
AI413582	0.591637	0.0201727
Chchd6	0.60447	0.0201933
Clec3b	1.19427	0.0203295
Dpm1	-0.418519	0.0203502
Satb1	-0.391832	0.0204128
Retreg1	-0.910657	0.020424
Fam160b2	-0.607934	0.0204836
Sugt1	-0.194481	0.0205145
Hnrnpu	-0.348471	0.0205197
Myog	2.00306	0.0205313
Cnot4	-0.244562	0.0205986
Sox6	-0.240346	0.0206426
Slc24a3	2.51172	0.0206548
Rpl39l	2.72331	0.0207482
Ubr1	-0.369283	0.0208128
Lmo4	0.566281	0.0208986
Dhx15	-0.373968	0.0209007
Pcolce2	0.578117	0.020914
Tbk1	-0.796777	0.0209321
Boc	1.47077	0.0210698
Aqp11	2.00666	0.0211068
Arhgef2	0.451808	0.0211318
Sh3glb2	0.747322	0.0211553
Tent5a	0.971265	0.0212985
Arid3b	-1.40607	0.0213019
Dysf	-0.638761	0.0213103
Creld2	0.656535	0.0213184
Abca1	0.766658	0.0213195
Rpl35	0.22439	0.0213387
Ttc36	2.79479	0.0213464
Gpnmb	1.23143	0.0213686
Nupl2	-0.895078	0.0213877
Gsn	0.440781	0.0214057
Hebp1	1.09526	0.0214416
Heatr6	-0.394791	0.0214789
Asb5	-0.364966	0.021488
Aqp7	1.04403	0.0214902
Crat	-0.225833	0.0215418
Mmp11	-2.29297	0.0215602
Hmox2	0.266494	0.0217515
Kbtbd8	2.62577	0.0217533
AA465934	2.5213	0.0218817
Rassf9	-0.85444	0.0219126
Srpx2	1.10011	0.0219377
Ppa1	0.35092	0.0219992
Ostc	0.456811	0.0220641
Ing1	-0.491695	0.0220996
Senp2	-0.429858	0.0221435
Lyz2	0.502851	0.0222342
Sgpl1	0.82254	0.0222582
Drg1	-0.312829	0.0222886
Abce1	-0.436929	0.022289
Ociad2	-0.300263	0.0223186
Arl4a	0.493143	0.0223266
Tacc2	-0.457292	0.022332
Rps4l	1.32439	0.0223659
Ddx24	-0.253383	0.0224238
Manf	0.437664	0.0224241
Nipal2	2.23583	0.0224358
Zfp869	-0.480103	0.0224399
Ralgapa2	0.750711	0.0224699
Pfkm	-0.290551	0.0224736
mt-Tq	2.20439	0.0225554
Galnt16	1.86166	0.0226096
Gys2	2.99139	0.0226392
Ophn1	0.868331	0.0226542
Ubash3b	1.57092	0.0226567
Ccndbp1	-0.434202	0.0226611
Tshr	4.62225	0.0226879
Pnpla8	-0.269515	0.0227164
Ankrd23	-0.263428	0.0227576
Riok3	-0.234987	0.0227634
Klhl38	-0.871863	0.0228278
Eya4	-0.472614	0.0228591
Agpat4	0.983881	0.0228741
Gm37310	2.8354	0.0229096
Mx1	2.73824	0.0229714
Vldlr	-0.354632	0.0231326
4931406C07Rik	1.3002	0.0232282
Sult1e1	2.25937	0.0232636
Pgrmc2	0.395302	0.0232693
Plekhg2	1.8138	0.0232703
Clk4	-0.473048	0.0233063
Hspa12a	0.823905	0.0234123
Syap1	0.415778	0.0235027
Slc9a3r2	-0.485166	0.0235035
Taf7	-0.580532	0.023576
Nudt9	-0.290302	0.0236109
C1qc	0.713265	0.0236787
Bmper	1.23473	0.0237144
Col6a1	0.642662	0.0237246
Rragd	-0.313443	0.0237381
Pdk4	-1.40159	0.0237589
Dupd1	-0.421227	0.0237769
Mbnl1	-0.258334	0.0238142
Bola2	0.275743	0.023831
Cep57l1	-0.750861	0.0238335
Lrrc30	-0.547064	0.0238343
Cdh5	-0.667578	0.0238727
Mynn	-0.740676	0.0238851
Rgs2	0.785433	0.0239694
Ccdc141	0.911501	0.0240211
Odf3l1	3.12772	0.0240487
Mettl9	0.530253	0.0240735
Rfc4	-0.362852	0.024197
Slamf8	2.65957	0.0242898
Sf1	-0.593647	0.0243147
Mgst2	2.52184	0.0243561
Tmem176a	0.537097	0.0243721
Lrp1	0.865986	0.0243921
Klf9	-0.383957	0.0244705
Mrpl39	0.329868	0.0245293
Serinc2	-0.562386	0.0245598
Phospho2	-0.440749	0.024566
Ormdl3	0.688834	0.0245695
Enpp5	0.52594	0.0245708
C1rl	2.94115	0.0248315
Sp3os	0.736609	0.0248623
mt-Nd2	-0.277227	0.0249399
C130026I21Rik	2.51448	0.0249429
Rpl36a	0.576147	0.0249745
Gm12240	-2.10589	0.0249869
Mios	-0.414057	0.0249897
Atp2c1	-0.588739	0.0250201
Wdyhv1	0.935827	0.0250641
Gzma	2.56218	0.0251008
Gadd45b	-0.581338	0.025155
Gpcpd1	-0.344467	0.0251916
Wwp2	-0.589801	0.0252023
Suclg1	-0.193775	0.0252481
Gm41717	2.82359	0.0252783
Nus1	0.624497	0.0253436
Mapk1	-0.391104	0.0253598
Prxl2a	0.79526	0.0254006
Pdlim4	0.776218	0.0254526
Ces1d	1.32148	0.0254873
Gnl2	-0.295247	0.0255411
Gm11969	-2.63176	0.0255866
Nos1	-0.615968	0.025642
Myot	-0.269889	0.0256812
Ccni	0.477303	0.0256879
Gm37399	1.65266	0.0257111
Ap1g2	1.42121	0.0258004
Zbtb20	-0.214971	0.0258133
Cyth4	1.35784	0.025838
Taf3	-0.327321	0.0258634
mt-Rnr2	-0.347866	0.0260743
Acss3	1.32957	0.0261412
Fzd7	-0.636435	0.0262773
Cdkn2c	1.08589	0.026323
Sfr1	-0.196898	0.0263242
Cx3cl1	-2.1741	0.0264317
Cage1	2.59683	0.026444
Gm44005	1.48367	0.0265496
Gm30122	2.24441	0.0265791
Kin	-0.534584	0.0266536
Cgnl1	1.08938	0.0266566
Rpf1	-0.511583	0.0267186
Sri	0.526748	0.0267208
Zfp36l2	2.25952	0.0267535
Tm6sf1	0.870501	0.0267555
Cpsf4	-0.753733	0.0267792
Limd1	-0.346208	0.0268137
Csnk1d	-0.490122	0.0268632
Pmvk	0.508218	0.0269173
Irf1	0.863216	0.0269176
Spag9	-0.236011	0.0270531
Tmem106a	0.933597	0.0270691
Homer2	0.471786	0.0270699
Cipc	-0.519456	0.0271404
Acacb	-0.460608	0.0271469
Kdelr3	1.19542	0.0272844
Slc7a6	-0.938024	0.0273136
Rps6-ps3	2.39591	0.0273327
Gclm	-0.888233	0.0273395
Fcrls	1.10279	0.0273614
4732440D04Rik	0.816244	0.0274327
Kbtbd2	-0.523645	0.0274433
Rab40c	0.976901	0.0274681
Gm38832	-1.35235	0.0275215
Gpi1	-0.234218	0.0276604
Pik3ip1	-0.324427	0.0277007
Ifi213	1.63481	0.0277134
Fbln7	1.24046	0.0277268
B3gnt3	-1.874	0.0277908
Kat8	-0.528754	0.0278639
Gm4950	-2.42667	0.0278763
Stx18	0.506886	0.0280269
Cks1b	0.683744	0.0280453
Rspo3	1.29876	0.0280671
Dmtn	2.65031	0.0280675
Epc1	0.477051	0.0282433
H2az1	-0.67746	0.0283602
Zfp788	-0.865843	0.028481
Kctd9	-0.423389	0.0285682
Uhrf1bp1l	-0.523406	0.0286586
Spns2	-1.0998	0.028766
Phc3	-0.58634	0.0287956
Srd5a3	1.16657	0.0288235
Kbtbd13	0.822641	0.0288864
Cops4	-0.200643	0.0290028
Naa25	-0.614542	0.0290046
Zswim3	-1.56009	0.0291108
Zkscan4	2.99213	0.0291158
Ccl9	0.709519	0.029242
Zfp956	-0.798275	0.0292607
Wdr74	0.559165	0.0292978
Rpl35a	0.158927	0.0293169
Rragc	0.649167	0.0294092
Twistnb	-0.272479	0.029454
Tep1	0.71491	0.0294579
Rps8	0.354729	0.0295007
Zmat1	1.10666	0.0295054
Tle1	-0.636508	0.0296273
Kank2	0.577759	0.0297256
Prkab2	-0.338077	0.0298555
Zcchc2	-0.642317	0.0298906
Kcnj11	-0.540988	0.0298937
Angptl1	0.567104	0.029925
Adam23	2.59726	0.0301252
Rasd2	-0.3857	0.030132
Ak3	0.42721	0.0301669
Fabp4	0.923868	0.0301795
1810013L24Rik	-0.469593	0.0302111
Slc25a4	-0.306477	0.0302139
Ndufa10	-0.210007	0.0302604
Pid1	0.682654	0.0303157
Tmem234	0.222757	0.0303697
Sgcg	-0.353181	0.0303769
Myl12b	0.696016	0.0304331
Sqstm1	-0.340924	0.030443
Tsnax	-0.290904	0.0304646
Med13	-0.411581	0.0306118
Fundc2	-0.170159	0.0306721
Atp2b4	0.640504	0.0306841
Ifitm10	-1.15331	0.0306942
Aldh2	0.452119	0.0307545
Secisbp2	-0.425619	0.0307867
Cbll1	-0.49569	0.0308295
Tiprl	0.466107	0.0308419
Hmcn1	1.03554	0.0309315
2310033P09Rik	0.699785	0.0309373
Kpna1	-0.25813	0.0309762
Mmd	1.69012	0.0310639
Poln	1.38186	0.0310847
Myom1	-0.34542	0.0311456
Fam126a	0.626335	0.0311879
Zfp120	-0.533333	0.0311925
Kcnj15	2.90468	0.0311947
Ntrk3	2.55454	0.0312136
Jpt2	1.25877	0.0312859
Xrn1	-0.382043	0.031361
Col4a1	0.458226	0.0314275
Nectin3	0.762923	0.0314316
Fbxl13	2.60338	0.0315921
Klhl13	0.955318	0.0315962
Cdk14	0.877288	0.0317412
Psma1	-0.27292	0.0317522
Mogs	1.75818	0.0317793
Ttc25	2.06613	0.0318681
Lyz1	0.897464	0.0318948
Rb1cc1	-0.275738	0.0318967
Ccdc88a	0.602503	0.0319337
B430010I23Rik	0.731608	0.0319541
Gm31166	-0.675935	0.0319924
Gm12971	2.59559	0.0320112
Slain2	-0.248631	0.0320224
Haus3	-0.597789	0.032025
Man2a1	0.820082	0.0321293
Bicd1	1.12289	0.0322391
Trem2	2.21568	0.032261
Atp2a2	1.0988	0.0322682
Nek6	-0.533285	0.0322711
Gpx4	0.303488	0.032327
Inhbb	2.47184	0.0324046
Nucb1	0.545713	0.0324555
Dclre1a	0.873562	0.0325098
Cyp4f18	2.40481	0.0325799
Gpt	0.475977	0.0326176
Soat1	0.994746	0.032633
Errfi1	-0.367725	0.0326892
Podn	1.84509	0.0327157
Ccdc57	-1.32878	0.0327263
Zcchc24	-0.467058	0.0327994
Ndufb4	0.269767	0.0328338
Rnf185	0.546638	0.0328558
Cluh	0.468324	0.0329109
Acss1	-0.683298	0.0329262
Degs1	0.329747	0.0329856
Vps37a	-0.317197	0.0330113
Ccdc69	0.835923	0.0330638
Azi2	0.397119	0.0331161
Ube2c	-0.54114	0.0331761
Nop14	-0.384696	0.0332216
Ampd3	-0.731021	0.0332395
Arl8b	-0.273229	0.0332769
Gm50221	2.1886	0.0333156
Gapdh	-0.46469	0.033331
Fkbp9	0.379602	0.0334545
Rpsa	0.503332	0.0334799
Cd209a	1.1093	0.0335299
Fmo2	-0.516235	0.0335943
Tcaf1	0.864405	0.0336452
Fdx1	0.272053	0.0336636
Aida	0.555487	0.033829
Pfdn4	0.465182	0.0338335
Igfbp4	0.570817	0.0338357
Lyplal1	1.59709	0.0338889
Zfp950	0.361535	0.0339014
Cdsn	4.39287	0.03403
Smc6	0.251148	0.0340347
Lyrm2	0.305736	0.0340401
Gm43794	-2.41663	0.0341182
Ptk2	-0.524034	0.0341186
Pbxip1	-0.275577	0.0343939
Adamtsl3	1.48016	0.0344448
Zfhx4	0.576173	0.0344659
Cpne8	0.592251	0.0344925
Ube2g1	-0.345616	0.0345252
Hp1bp3	-0.253449	0.0345579
Eif3j1	-0.296982	0.0345881
Npr3	1.50796	0.0346411
Metap2	-0.157214	0.0346499
Col16a1	2.32339	0.0347405
Gnl3	-0.482755	0.0347633
Endod1	1.28297	0.0347879
Mapk14	-0.387997	0.0348581
Gm7644	-3.08849	0.0349498
Pdxk	0.739349	0.0349558
Gm12682	2.53106	0.0349774
Cntrl	-0.39182	0.0350146
Acvr1c	2.98805	0.0350364
Lhfpl2	0.990305	0.0351221
Gm43672	-0.501684	0.0351231
Bcl2l1	0.596018	0.0352219
1700056E22Rik	2.551	0.0352404
Ccl5	1.02235	0.0352496
Recql5	-1.5081	0.0352869
Slamf9	1.814	0.0353129
Marveld2	-2.5859	0.0353248
Cpa3	0.966142	0.0354611
Maged1	0.578158	0.0355232
Myo18b	-0.48029	0.0355413
Xpr1	-0.399047	0.0355926
Krcc1	0.285303	0.0356276
Cmc1	0.267026	0.0356494
Tec	-0.767451	0.0357281
mt-Nd1	-0.313756	0.0357657
Mettl26	-0.249558	0.035853
Alg5	0.407962	0.035905
Sra1	-0.241908	0.0359459
Pde9a	-1.23027	0.0359681
Olfml1	1.60125	0.0360379
Rtl8a	-0.776612	0.0361403
Islr	0.956715	0.0361805
Samd5	-0.846041	0.0362447
Ppp1r15a	-0.593832	0.03638
Gm11713	-1.75567	0.03639
Kctd15	-0.550258	0.0364114
Mfap1a	-0.49412	0.0364222
Kif3a	0.427007	0.0364604
Psmd3	-0.449119	0.036562
Tgif1	-1.13994	0.0365869
Jagn1	-0.26986	0.0366526
Ubl7	-1.5707	0.0368438
Mgll	0.757042	0.0368724
Tmem38a	-0.23466	0.0368864
Cops2	-0.246725	0.0369645
Gtf3c6	0.285083	0.0370098
Sec31a	-0.443179	0.0370961
Ubr4	-0.447021	0.0371606
Ly6d	-1.62293	0.0371863
Cd59a	0.385223	0.0372103
Smyd2	-0.344578	0.0372211
Tnrc6b	-0.216353	0.0372996
Sik2	0.833228	0.037302
Tmem120a	0.610539	0.037315
Psmd6	-0.209743	0.0374822
Gigyf2	-0.309546	0.0375236
H2-D1	0.517401	0.037572
Cltb	-0.349285	0.0376203
Socs2	-0.443972	0.037659
Renbp	1.48846	0.0376844
Wrap73	-0.475428	0.0377254
Aldh9a1	1.00594	0.0377651
Mau2	-0.40266	0.0377751
Idh3b	-0.188332	0.0378598
Nudt19	-0.216305	0.0378894
Lrrc8d	1.08813	0.0378992
Recql4	2.75053	0.0379558
Tex264	0.458387	0.0379863
Rnase6	1.67341	0.0380475
Gm37423	1.57664	0.0381552
Hacl1	1.35338	0.0381775
Gtpbp4	-0.25947	0.0383058
Retreg2	0.987377	0.0383314
Tpmt	0.914674	0.0383351
Aif1l	0.813347	0.0384199
Gm14964	-2.1003	0.0384284
Lrmda	0.768824	0.0384603
Rasa3	0.779853	0.0385209
Sat1	0.510895	0.0385307
Fam13c	-0.463276	0.0385396
Caprin2	0.796783	0.0385528
Sf3b1	-0.246115	0.0385929
Abcg1	0.847541	0.0386363
Zbtb8os	0.399499	0.0386372
Dusp28	-0.42045	0.0386831
Slamf7	1.64977	0.0388117
Pttg1ip	0.479405	0.0388172
Eno3	-0.266405	0.0388192
Phf10	0.362683	0.0388949
Gm10030	-1.6827	0.0389335
Rasgrp2	0.685862	0.0389677
Ppp6r3	-0.35048	0.0390735
Dync2h1	0.798502	0.0391949
Rab7	-0.384777	0.0392748
Gdf9	2.35235	0.0392835
H2bc4	-0.214534	0.0392915
Ttll11	-2.42561	0.0392953
Cast	-0.264618	0.0393253
Pdia6	0.375846	0.0396345
Gm43331	-2.31621	0.039662
Nek9	-0.43536	0.0397491
Zfp748	2.08363	0.0397651
Igf1	0.94743	0.0397682
Tbc1d4	-0.340437	0.0398204
Rbl2	-0.80908	0.0399167
1700066M21Rik	1.22105	0.0399172
Ankrd9	-0.295007	0.0399757
Stat1	0.611914	0.0400084
Sh3bgr	-0.244378	0.040021
Skint7	2.84176	0.0400339
Ffar2	2.3803	0.0400883
Kbtbd11	1.59891	0.0401063
Kmt2a	-0.408235	0.0401187
2810039B14Rik	2.32068	0.0401197
Clic5	-0.349553	0.0401225
Fam53b	-0.384679	0.0401702
L3mbtl2	-0.792122	0.0401872
Sumf2	-0.924549	0.0401911
Ube2g2	-0.347104	0.040307
Ppp2r5e	-0.276238	0.0403169
Rab7b	1.09044	0.0403328
Rpgrip1l	1.30635	0.0403702
Tacc1	0.608793	0.0404168
Dnajc21	-0.181567	0.0404281
Emb	0.877275	0.0405561
Ccdc152	1.30651	0.0405597
Pon2	0.363893	0.0406398
Rhbdf2	-1.34274	0.0406964
AW554918	0.629399	0.0406999
BC004004	0.213654	0.0407641
Fip1l1	-0.357	0.0408089
Nup210	-0.771536	0.0408287
Sypl	-0.239365	0.0408485
Mfap5	0.463499	0.040854
Ly86	1.18698	0.0408718
Gm35755	-2.51057	0.0408856
Nos3	1.33093	0.041004
Sh2b2	1.98464	0.0410753
Nxpe4	2.1163	0.0411164
Rpl22	0.169262	0.0411699
Cbx5	0.293904	0.0412099
Clpx	-0.468712	0.0413058
Sugct	0.729555	0.0413418
Klhl31	-0.195193	0.0413508
Helz	-0.375157	0.0414325
Rock1	0.334075	0.0414654
Ptpa	0.942284	0.0414804
Gm29521	-0.794994	0.0415978
Slc15a4	-1.39356	0.0417006
Myom2	-0.243617	0.041745
Rhot2	-0.458424	0.0417847
Chrdl1	1.55692	0.0418131
Rilpl2	-0.716515	0.0418548
Hmgn1	0.273382	0.0419197
Ddx1	-0.16867	0.0419243
Sgcb	-0.22287	0.04196
Otulin	0.40149	0.0422186
Rnmt	-0.330413	0.0422543
A630081D01Rik	2.96407	0.0422718
Trf	1.47911	0.0423675
Tuba4a	-0.346976	0.0423967
Atp11c	0.577327	0.0424455
B230208H11Rik	2.5517	0.0424633
Slc16a9	-0.839754	0.0426346
Mapre1	0.223165	0.0428019
Slfn2	0.717292	0.042821
Cxcl11	2.41043	0.0428388
Rcn1	0.749929	0.0428474
Nrp2	0.51154	0.0428766
Car5b	2.432	0.0429073
Angptl6	0.478846	0.0429512
Carmil1	2.77175	0.0430394
Commd7	0.385354	0.0430447
Gk	2.10867	0.043083
Gstt2	0.838061	0.0431118
Npdc1	0.615314	0.0432008
Ift81	0.627344	0.043204
Col5a2	0.794843	0.0432311
Eef1aknmt	-0.938342	0.0432913
Adipor1	-0.24273	0.0432971
Cybb	0.97424	0.0433672
Map2k1	0.457455	0.0433933
Wfdc17	0.484243	0.0433941
Ckap4	0.577835	0.0434288
Vps72	-0.478627	0.0434716
Ruvbl1	-0.443415	0.0435546
Map7d3	1.65232	0.043979
Map4k5	-0.487317	0.0440474
Sowahc	1.54944	0.0440499
Nom1	-0.424251	0.0441257
Psmg4	0.294363	0.0441974
Ran	0.302595	0.0442024
Nt5c3	-0.312079	0.0442818
Asb16	-0.415389	0.0443167
Dbn1	2.40231	0.0443428
Ufsp2	-0.206001	0.0443591
Crtc3	-0.373361	0.0443621
Tmem109	-0.231201	0.0447106
Tm2d3	0.34193	0.0447228
Calm1	-0.274853	0.0447977
Medag	0.670616	0.0448455
Smim7	-0.221868	0.0449347
Fsd1l	0.625959	0.044936
Pik3ca	-0.305271	0.0449479
Pnp2	2.47463	0.045
Slu7	-0.275285	0.0450294
Rassf1	-0.502569	0.0450658
Cep44	-0.75699	0.0451141
Bmyc	0.668733	0.0451469
Cenpv	0.448882	0.0452657
Scube2	1.41702	0.045421
Keap1	-0.288078	0.0456041
Rbm47	1.82199	0.0457596
Nbea	0.766884	0.0458204
Pcmtd1	-0.231621	0.0458427
Ltv1	-0.378389	0.0458895
2410004B18Rik	-0.258944	0.0459075
Dhx58	1.90003	0.0459945
Cry2	-0.585998	0.0461245
Sertad2	-0.601628	0.0461592
Teddm2	-0.840565	0.0461745
Amfr	0.409626	0.0463019
Lrrc8a	0.616571	0.0464268
Rmdn1	0.238513	0.0464656
Klhdc7a	2.93745	0.0465724
Acadsb	-0.240288	0.0467158
Gm5915	0.732926	0.0467977
Golt1b	0.400731	0.0469236
AU041133	1.15189	0.0469415
Nacad	0.777228	0.046946
Gm43185	0.403496	0.0469988
Cul5	-0.151481	0.0470395
Ropn1l	2.01812	0.0470551
Nras	0.454795	0.0470743
Rab34	0.947894	0.0471339
Nyx	2.54705	0.0471675
2900026A02Rik	-0.462535	0.0471893
Brd7	-0.194664	0.0472072
Gm12199	1.52755	0.0472235
Lcn2	-1.334	0.0472452
Wiz	-1.09052	0.047281
Cdv3	0.231646	0.0473249
Rad23b	-0.318653	0.0473626
Dst	-0.245105	0.0474512
Il18bp	0.931947	0.0474825
Phka1	-0.362467	0.0475307
Tpr	-0.17476	0.0475538
Gbp2b	2.51848	0.0475906
Ndn	0.660459	0.0476239
Cmtr1	-1.2043	0.0476511
Pmaip1	2.20919	0.0477072
Ift20	0.345617	0.0477631
Psmb9	0.776993	0.0478855
B3galnt2	-0.353314	0.0479012
Rcc1	-2.59118	0.0479574
Mpnd	0.381315	0.0480499
Mbtd1	-0.737101	0.0480688
Cpd	-0.288561	0.0481049
Sntb1	1.6606	0.0481405
Por	0.677575	0.0482866
Cuta	-0.239728	0.0483725
Snupn	-0.42401	0.0483802
Gltp	0.731555	0.0484134
Dbi	0.587345	0.0484176
Ifit1	0.974305	0.0485451
Alpk2	-0.625414	0.0487057
Galnt15	-0.83579	0.048725
Flywch1	-0.348285	0.0489418
Myh7	1.77791	0.0489657
Ddah2	0.841058	0.0489909
1810021B22Rik	1.45326	0.0490049
Ifi208	1.27935	0.0490834
Marchf7	-0.318914	0.0491946
Aven	-0.760416	0.0492125
Psip1	-0.284498	0.0492211
Gabarapl1	-0.665061	0.0493422
Dennd4c	-1.20991	0.049617
Ccl12	1.77754	0.0496194
Ostn	0.795712	0.0496399
Slc43a1	-1.11719	0.0496951
Casc3	-0.6074	0.0498219
Ugdh	0.809696	0.0498348
Naa38	0.193416	0.0498667
Spast	-0.284113	0.0498699
