# Supplementary material for: Alternative oxidase causes cell type- and tissue-specific responses in mutator mice
Source: Life Sci Alliance. 2023 Sep 1;6(11):e202302036. doi: 10.26508/lsa.202302036 (PMC10474302; doi:10.26508/lsa.202302036)
Supplement: Supplementary file 3 [file LSA-2023-02036_Supplemental_Data_2.xlsx]

## Sheet: AOX vs. WT
Ingenuity Canonical Pathways	-log(p-value)	z-score	Molecules
GP6 Signaling Pathway	3	-1.213	APBB1IP,CALML5,COL13A1,COL15A1,Col17a1,COL19A1,COL24A1,COL25A1,COL4A4,COL6A6,COL7A1,COL8A2,FGB,LAMA4,LYN,PRKCD,PRKD1
Phospholipases	2.03	0.707	ABHD3,GPLD1,LCAT,PLA2G6,PLB1,PLCD1,PLCL1,PLD5,PNPLA3
Regulation of Cellular Mechanics by Calpain Protease	1.87	1	CAPN10,CAPN5,CNGA1,EZR,ITGA5,ITGA8,ITGAE,ITGAM,ITGB8,RASD1,RRAS2
STAT3 Pathway	1.86	-1	BCL2,BMP6,CISH,CSF2RB,FGFR3,IFNAR1,IL13RA1,IL17RA,IL17RD,IL7R,MYC,PIM1,RASD1,RRAS2,SOCS1
α-Adrenergic Signaling	1.73	0	ADCY4,CALML5,GNA14,GNB1L,GNG7,PHKG2,PRKAG2,PRKCD,PRKD1,PYGL,RASD1,RRAS2
Fcγ Receptor-mediated Phagocytosis in Macrophages and Monocytes	1.71	0	EZR,GPLD1,HCK,INPP5D,LYN,NCF1,NCK2,PLA2G6,PLD5,PRKCD,PRKD1
Ferroptosis Signaling Pathway	1.52	-1.732	ACACA,NCOA4,PHKG2,PRKAA1,PRKAB1,PRKAG2,RASD1,RBL1,RRAS2,SLC38A1,SP1,SREBF2,TF
Eicosanoid Signaling	1.5	0	ABHD3,LCAT,PLA2G6,PLB1,PNPLA3,PTGER3,PTGFR,TBXA2R
Interferon Signaling	1.47	-1	BCL2,IFIT3,IFNAR1,MED14,SOCS1
NAD Signaling Pathway	1.38	-2.673	ARNTL,BMP6,DXO,ERN1,H1-3,NADSYN1,NMRK2,PARP11,PARP16,PRKAA1,PRKAB1,PRKAG2,SIRT4,SLC36A4
Antioxidant Action of Vitamin C	1.34	-0.333	ABHD3,CSF2RB,GPLD1,LCAT,PLA2G6,PLB1,PLCD1,PLCL1,PLD5,PNPLA3,SLC2A1

## Sheet: AOX-MUT vs. WT
Ingenuity Canonical Pathways	-log(p-value)	z-score	Molecules
EIF2 Signaling	20.5	3.13	ACTA2,ACTB,ACTG2,AGO3,ATF4,ATF5,EIF1AX,EIF2AK1,EIF2B2,EIF2B3,EIF2S2,EIF2S3,EIF3C,EIF3D,EIF3E,EIF3F,EIF3G,EIF3H,EIF3I,EIF3J,EIF3K,EIF3L,EIF4A1,EIF4G1,EIF4G3,GSK3B,HRAS,IGF1R,MAP2K1,MAP2K2,MRAS,MT-RNR1,MYC,MYCN,PABPC1,PIK3R4,PPP1CA,Ppp1cc,PPP1R15A,RAP2A,RASD2,Rn18s,RPL13,RPL13A,RPL14,RPL18A,RPL22,Rpl22l1,RPL23,RPL26,RPL30,RPL35,RPL35A,RPL37,RPL37A,RPL38,RPL39,RPL4,RPL41,RPL5,RPL6,RPL7,RPL8,RPLP2,RP…
Oxidative Phosphorylation	16.9	-6.804	Atp5e,ATP5F1B,ATP5MC1,ATP5MC3,ATP5MF,ATP5PB,ATP5PD,ATP5PF,COX10,COX11,COX6A1,COX6B1,COX6B2,Cox6c,COX7A1,COX7B,Cox8b,CYB5A,CYB5B,CYC1,CYCS,NDUFA1,NDUFA10,NDUFA11,NDUFA13,NDUFA3,NDUFA7,NDUFA8,NDUFA9,NDUFAB1,NDUFB1,NDUFB2,NDUFB3,NDUFB5,NDUFB6,NDUFB7,NDUFB8,NDUFB9,NDUFS1,NDUFS3,NDUFS8,NDUFV1,NDUFV2,SDHA,SDHB,SDHC,SDHD,SURF1,UQCR10,UQCR11,UQCRB,UQCRC1,UQCRC2,UQCRFS1,UQCRQ
Regulation of eIF4 and p70S6K Signaling	14	0.775	AGO3,EIF1AX,EIF2B2,EIF2B3,EIF2S2,EIF2S3,EIF3C,EIF3D,EIF3E,EIF3F,EIF3G,EIF3H,EIF3I,EIF3J,EIF3K,EIF3L,EIF4A1,EIF4EBP1,EIF4EBP2,EIF4G1,EIF4G3,HRAS,IRS1,ITGA10,ITGA4,ITGA5,ITGA9,ITGAL,ITGAM,ITGB4,ITGB6,MAP2K1,MAP2K2,MAPK12,MAPK14,MRAS,MT-RNR1,PABPC1,PIK3R4,PPP2CA,PPP2R3A,PPP2R5B,RAP2A,RASD2,Rn18s,RPS11,RPS13,RPS14,RPS15,RPS15A,RPS16,RPS18,RPS19,RPS20,RPS21,RPS23,RPS24,RPS25,RPS26,RPS27A,RPS27L,RPS28,…
Sirtuin Signaling Pathway	13	2.165	ABCA1,ACADL,ACSS2,ARNTL,ATG4C,ATP5F1B,ATP5MC1,ATP5PB,ATP5PF,BECN1,BPGM,CRTC2,CYC1,G6PD,GABPA,GADD45A,GADD45B,GADD45G,GLUD1,GSK3B,H1-2,H3-3A/H3-3B,HSF1,IDH2,LDHB,LDHD,MAP1LC3A,MAP1LC3B,MAPK12,MLYCD,MYC,MYCN,NAMPT,NDUFA1,NDUFA10,NDUFA11,NDUFA13,NDUFA3,NDUFA7,NDUFA8,NDUFA9,NDUFAB1,NDUFAF1,NDUFB1,NDUFB2,NDUFB3,NDUFB5,NDUFB6,NDUFB7,NDUFB8,NDUFB9,NDUFS1,NDUFS3,NDUFS8,NDUFV1,NDUFV2,NFKB1,NOS3,NR1H3,PAM1…
mTOR Signaling	10.4	1	Cdc42,EIF3C,EIF3D,EIF3E,EIF3F,EIF3G,EIF3H,EIF3I,EIF3J,EIF3K,EIF3L,EIF4A1,EIF4B,EIF4EBP1,EIF4EBP2,EIF4G1,EIF4G3,HRAS,IRS1,MLST8,MRAS,MT-RNR1,PIK3R4,PLD1,PLD5,PPP2CA,PPP2R3A,PPP2R5B,PRKAA1,PRKAB2,PRKAG3,PRKCA,PRKCQ,PRKD3,RAC2,RAP2A,RASD2,RHOBTB1,RHOBTB2,RHOJ,RHOQ,RICTOR,Rn18s,RND2,RPS11,RPS13,RPS14,RPS15,RPS15A,RPS16,RPS18,RPS19,RPS20,RPS21,RPS23,RPS24,RPS25,RPS26,RPS27A,RPS27L,RPS28,RPS3,RPS4Y1,RP…
TCA Cycle II (Eukaryotic)	8.63	-4.123	ACO2,CS,DHTKD1,DLD,DLST,FH,IDH3A,IDH3B,IDH3G,MDH1,MDH2,OGDH,SDHA,SDHB,SDHC,SDHD,SUCLA2
BAG2 Signaling Pathway	6.57	-1.155	ANXA2,BAG2,HSPA14,HSPA1L,MAPK14,MYC,NFKB1,PSMA4,PSMA5,PSMA6,PSMA7,PSMB1,PSMB10,PSMB2,PSMB3,PSMB4,PSMB5,PSMB8,PSMC2,PSMC3,PSMC4,PSMC6,PSMD2,PSMD4,PSMD6,PSMD7,PSMD8,PSME3,REL,SIRT3,SP1,TP53,UBE2D1
Valine Degradation I	6.31	-3.606	ACADSB,ALDH6A1,AUH,BCAT2,BCKDHA,BCKDHB,DBT,DLD,ECHS1,HADHA,HADHB,HIBADH,HIBCH,TUBA8
Estrogen Receptor Signaling	6.04	0.697	ADCY2,ADCY6,ATF4,ATP5F1B,ATP5MC1,ATP5PB,CACNA2D1,CACNG1,CAV1,CYC1,EGFR,EIF2B2,EIF2B3,EIF4EBP1,FOS,FOXO6,GNA13,GNAI1,GNAI2,GNB4,GPER1,GSK3B,HDAC3,HES1,HNRNPD,HRAS,HSP90AB1,IGF1,IGF1R,JAK2,LEP,LIMK2,MAP2K1,MAP2K2,MCU,MED13,MED14,MED24,MED6,MMP11,MMP14,MMP8,MMP9,MRAS,MYC,MYL10,MYL12B,MYL2,MYL3,MYLPF,NCOA1,NCOA2,NDUFA10,NDUFA11,NDUFA13,NDUFA3,NDUFA7,NDUFA8,NDUFA9,NDUFAB1,NDUFAF1,NDUFB1,NDUFB2,NDUFB3,…
Coronavirus Pathogenesis Pathway	5.42	-2.405	ACE,AR,ATF4,ATP6AP1,CASP9,CCL2,CCR2,DDX58,EEF1A1,EEF1A2,FOS,HDAC3,IRF7,KPNB1,MAPK12,MAPK14,MT-RNR1,NFKB1,NFKBIA,NPC1,NUP98,OAS1,RAB7A,REL,RIPK3,Rn18s,RPS11,RPS13,RPS14,RPS15,RPS15A,RPS16,RPS18,RPS19,RPS20,RPS21,RPS23,RPS24,RPS25,RPS26,RPS27A,RPS27L,RPS28,RPS3,RPS4Y1,RPS5,RPS6,RPS7,RPS8,RPS9,SMAD3,STING1,SUV39H1,TGFB1,TLR7,TP53
Apelin Adipocyte Signaling Pathway	4.44	-0.784	ADCY2,ADCY6,APLN,CAT,CYBB,GNAI1,GNAI2,GPX1,GPX3,Gsta4,GSTK1,GSTM1,GSTP1,GSTT2/GSTT2B,GSTZ1,LIPE,MAPK12,MAPK14,MGST1,MGST3,NCF1,NCF2,PLIN1,PPARGC1A,PRDX6,PRKAA1,PRKAB2,PRKACB,PRKAG3,RAC2
NRF2-mediated Oxidative Stress Response	3.74	1.414	ABCC4,ACTA2,ACTB,ACTG2,AKR1A1,ATF4,CAT,CBR1,CUL3,Cyp2c54 (includes others),DNAJA2,DNAJA4,DNAJB4,DNAJC4,DNAJC7,DNAJC8,FOS,FTH1,FTL,GCLM,GSK3B,GSTK1,GSTM1,GSTM3,GSTO1,GSTP1,GSTT2/GSTT2B,GSTZ1,HERPUD1,HRAS,HSP90AB1,HSPB8,JUNB,KEAP1,MAF,MAFF,MAFG,MAP2K1,MAP2K2,MAP2K6,MAPK14,MGST1,MGST3,MRAS,PIK3R4,PMF1/PMF1-BGLAP,PRDX1,PRKCA,PRKCQ,PRKD3,RAP2A,RASD2,RRAS2,SQSTM1,TXN,TXNRD1,UBE2E3,VCP
Isoleucine Degradation I	3.69	-2.828	ACAA2,ACADSB,ACAT1,AUH,BCAT2,DLD,ECHS1,HADHA,HADHB,TUBA8
Ferroptosis Signaling Pathway	3.37	1.667	ABCA1,ACSL4,AIFM2,ARF5,ATF4,BECN1,CARS1,CHAC1,CTH,CYBB,EMP1,FTH1,FTL,GCH1,GLS2,GSS,HRAS,KEAP1,MAP2K1,MAP2K2,MRAS,NCOA4,PEBP1,PRKAA1,PRKAB2,PRKAG3,RAP2A,RASD2,RRAS2,SLC1A5,SLC3A2,SP1,SQSTM1,STEAP3,TF,TP53,TXNRD1
Complement System	3.34	0.577	C1QA,C1QB,C1QBP,C1QC,C1R,C2,C3,C4A/C4B,C5AR1,C8G,CD55,CFH,ITGAM,SERPING1

## Sheet: MUT vs. WT
Ingenuity Canonical Pathways	-log(p-value)	z-score	Molecules
Hepatic Fibrosis Signaling Pathway	5.22	0.333	ACVR2A,AKT1,CACNA1A,CACNA2D2,CACNA2D3,CACNB4,CCDC88A,CCL2,CEBPB,COL11A2,COL1A1,COL1A2,COL3A1,EDN1,FLT4,FZD4,FZD7,GNAI1,ICAM1,IL1RAPL2,ITGA10,ITGA2,ITGAM,ITGB6,JAK2,LEP,LEPR,MAP2K6,MRAS,NCF2,PDGFB,PIK3R3,PRKCE,PRKD3,RASD2,RHOBTB1,RHOBTB2,RRAS2,SIRT3,TCF7L1,TF,TGFB2,TIMP1,TIRAP
Valine Degradation I	4.3	-2.646	ACADSB,ALDH6A1,BCAT2,BCKDHA,BCKDHB,DBT,ECHS1
White Adipose Tissue Browning Pathway	4.05	-0.728	ADCY2,ADRB3,ANGPT2,CACNA1A,CACNA2D2,CACNA2D3,CACNB4,CAMP,CATSPER2,CEBPB,FCER1G,FGFRL1,FNDC5,ITPR1,LDHB,LEP,PLIN1,PPARA,PRKAG3
G Beta Gamma Signaling	3.86	1.604	ADCY2,AKT1,CACNA1A,CACNA2D2,CACNA2D3,CACNB4,CATSPER2,EGFR,GNAI1,GNB4,GNG2,ITPR1,MRAS,PRKCE,PRKD3,RASD2,RRAS2,SRC
Natural Killer Cell Signaling	3.54	1.528	AKT1,COL11A2,COL1A1,COL1A2,COL3A1,FCER1G,FCGR2A,FCGR3A/FCGR3B,FYN,HLA-A,HLA-E,HSPA1L,HSPA2,IL15,JAK2,MRAS,NFATC2,PIK3R3,RASD2,RRAS2,TYROBP
GP6 Signaling Pathway	3.5	-0.728	AKT1,COL11A2,COL12A1,COL1A1,COL1A2,COL24A1,COL3A1,COL5A2,COL6A1,COL6A2,FCER1G,FYN,ITPR1,PIK3R3,PRKCE,PRKD3,RASGRP2
Superpathway of Methionine Degradation	3.48	-2.121	AHCYL2,BHMT,CDO1,CTH,GOT1,MMUT,PRMT1,SUOX
Fcγ Receptor-mediated Phagocytosis in Macrophages and Monocytes	3.45	2.673	ACTC1,AKT1,FCGR1A,FCGR2A,FCGR3A/FCGR3B,FYN,HCK,NCK2,PIK3R3,PLD4,PRKCE,PRKD3,SRC,VASP
PTEN Signaling	3.44	0	AKT1,BCL2L11,BMPR1B,EGFR,FLT4,FOXO6,INPP5J,ITGA10,ITGA2,ITGAM,ITGB6,MAGIX,MCRS1,MRAS,PIK3R3,RASD2,RRAS2,SYNJ1,SYNJ2
Neuregulin Signaling	3.36	1.265	AKT1,CDK5R1,EGFR,HSP90AA1,ITGA10,ITGA2,ITGAM,ITGB6,MRAS,PIK3R3,PRKCE,PRKD3,RASD2,RRAS2,SRC,STAT5B
IL-8 Signaling	2.93	2.183	AKT1,ANGPT2,EGFR,EIF4EBP1,FLT4,GNAI1,GNB4,GNG2,ICAM1,ITGAM,MRAS,NCF2,PIK3R3,PLD4,PRKCE,PRKD3,RASD2,RHOBTB1,RHOBTB2,RRAS2,SRC,VASP
UVB-Induced MAPK Signaling	2.87	1.667	AKT1,EGFR,EIF4EBP1,PIK3R3,PRKCE,PRKD3,RPS6KA3,RPS6KA5,TP53
UVC-Induced MAPK Signaling	2.87	1.414	EGFR,MRAS,PRKCE,PRKD3,RASD2,RRAS2,SMPD1,SRC,TP53
Erythropoietin Signaling Pathway	2.86	2.065	AKT1,BIRC3,HBA1/HBA2,HBB,IL15,ITPR1,JAK2,LEP,MRAS,NOS3,PIK3R3,PRKCE,PRKD3,RASD2,RRAS2,SRC,STAT5B,TGFB2,TP53
FcγRIIB Signaling in B Lymphocytes	2.75	1	AKT1,CACNA1A,CACNA2D2,CACNA2D3,CACNB4,CATSPER2,IGHM,ITPR1,MRAS,PIK3R3,RASD2,RRAS2

## Sheet: AOX-MUT vs. MUT
Ingenuity Canonical Pathways	-log(p-value)	z-score	Molecules
EIF2 Signaling	12.4	1.616	ACTG2,AKT2,ATF3,ATF4,ATF5,EIF2A,EIF2B2,EIF3C,EIF3E,EIF3L,MAPK3,MYC,NRAS,PIK3C2A,PIK3CA,PIK3CG,PIK3R3,PTBP1,RASD2,RPL13,RPL14,RPL18A,RPL22,Rpl22l1,RPL23,RPL35A,RPL37,RPL37A,RPL39,RPL4,RPL41,RPL6,RPL7,RPL8,RPLP2,RPS10,RPS11,RPS13,RPS14,RPS15,RPS15A,RPS16,RPS18,RPS19,RPS20,RPS21,RPS24,RPS25,RPS26,RPS27A,RPS28,RPS3,RPS5,RPS6,RPS7,RPS8,RPS9,TRIB3,VEGFA
Regulation of eIF4 and p70S6K Signaling	8.37	-0.535	AKT2,EIF2A,EIF2B2,EIF3C,EIF3E,EIF3L,EIF4EBP1,IRS1,ITGA2,ITGA4,ITGAL,ITGAM,ITGAV,MAPK3,NRAS,PIK3C2A,PIK3CA,PIK3CG,PIK3R3,PPP2CA,PPP2R5B,PRKCZ,RASD2,RPS10,RPS11,RPS13,RPS14,RPS15,RPS15A,RPS16,RPS18,RPS19,RPS20,RPS21,RPS24,RPS25,RPS26,RPS27A,RPS28,RPS3,RPS5,RPS6,RPS7,RPS8,RPS9
Coronavirus Pathogenesis Pathway	7.62	-2.654	ACE,ADAM17,AR,ATF4,CASP9,CDK2,EEF1A1,EEF1A2,EIF2A,FOS,HDAC3,IL17RA,JUN,KNG1,KPNB1,MAPK3,NFKBIA,OAS1,RAB7A,RBL2,RPS10,RPS11,RPS13,RPS14,RPS15,RPS15A,RPS16,RPS18,RPS19,RPS20,RPS21,RPS24,RPS25,RPS26,RPS27A,RPS28,RPS3,RPS5,RPS6,RPS7,RPS8,RPS9,SIN3A,STING1,SUV39H1,TGFBR2
mTOR Signaling	7.4	-0.894	AKT2,EIF3C,EIF3E,EIF3L,EIF4EBP1,IRS1,MAPK3,NRAS,PIK3C2A,PIK3CA,PIK3CG,PIK3R3,PLD1,PPP2CA,PPP2R5B,PRKAB2,PRKCE,PRKCZ,RAC2,RASD2,RHOJ,RHOQ,RICTOR,RPS10,RPS11,RPS13,RPS14,RPS15,RPS15A,RPS16,RPS18,RPS19,RPS20,RPS21,RPS24,RPS25,RPS26,RPS27A,RPS28,RPS3,RPS5,RPS6,RPS6KA3,RPS7,RPS8,RPS9,VEGFA,VEGFD
Actin Cytoskeleton Signaling	5.17	-0.522	ACTG1,ACTG2,ACTN2,Actn3,ACTR2,ARHGEF6,ARPC5,BCAR1,CD14,CRK,CYFIP2,FGF1,FGF10,FGF21,FN1,GSN,ITGA2,ITGA4,ITGAL,ITGAM,ITGAV,KNG1,LBP,LIMK2,MAPK3,MPRIP,MYH1,MYH11,MYH14,MYH2,MYH7,MYH9,MYL12B,MYL6,MYL9,MYO10,NCKAP1,NCKAP1L,NRAS,PDGFA,PIK3C2A,PIK3CA,PIK3CG,PIK3R3,RAC2,RASD2,ROCK2,TIAM1
tRNA Charging	4.07	1.387	CARS1,EPRS1,GARS1,HARS1,IARS1,IARS2,LARS1,NARS1,NARS2,Qars,SARS1,SARS2,YARS1
Aryl Hydrocarbon Receptor Signaling	3.81	-1.147	ALDH18A1,ALDH1A2,ALDH1L1,ALDH3A2,ALDH3B1,ALDH7A1,ATR,CDK2,CDKN1B,CHEK1,CHEK2,CTSD,Cyp2c23,ESR1,FOS,GSTM2,GSTP1,GSTT2/GSTT2B,HSP90AA1,HSPB1,JUN,MAPK3,MGST1,MYC,NCOA2,NFIC,NFIX,PTGES3,RBL2,SRC,TGFB3
Huntington's Disease Signaling	3.6	-2.524	AKT2,ATF4,ATP5F1D,BCL2L1,BDNF,CAPN7,CASP9,CTSD,DNM2,DNM3,GNAQ,GRIN2B,HDAC3,HSPA14,HSPA1L,HSPA2,HSPA8,JUN,MAPK3,NAPA,NAPB,NAPG,NCOR1,NEUROD1,PACSIN1,PIK3C2A,PIK3CA,PIK3CG,PIK3R3,POLR2J,PRKCE,PRKCZ,PSMA1,PSMA5,PSMA7,PSMB10,PSMD10,PSMD14,PSMD8,RPS27A,SIN3A,SNAP25,STX16,TCERG1,UBC,UBE2S,VAMP3,ZDHHC17
Acute Phase Response Signaling	3.23	1.043	AKT2,ALB,AMBP,C1QA,C1QB,C1QC,C1R,C3,C4A/C4B,CEBPB,F8,FGB,FN1,FOS,FTL,HP,IKBKE,ITIH2,JUN,LBP,MAP3K1,MAPK3,NFKBIA,NR3C1,NRAS,PIK3CA,PIK3CG,PIK3R3,RASD2,RBP7,SERPING1,SOCS2,SOCS6
Integrin Signaling	3.11	-0.522	ACTG1,ACTG2,ACTN2,Actn3,ACTR2,AKT2,ARPC5,BCAR1,CAPN7,CAV1,CRK,GSN,ITGA2,ITGA4,ITGAL,ITGAM,ITGAV,LIMS1,MAPK3,MPRIP,MYL12B,MYL9,NCK1,NCK2,NEDD9,NRAS,PIK3C2A,PIK3CA,PIK3CG,PIK3R3,RAC2,RASD2,RHOJ,RHOQ,SRC,VASP,WIPF1
Unfolded protein response	3.07	2	AMFR,ATF4,ATF6,CEBPB,DNAJA4,DNAJB5,DNAJB6,EIF2A,HSPA14,HSPA1L,HSPA2,HSPA8,MBTPS1,P4HB,PDIA6,PPARG,SCAP,SEL1L,UBXN4,XBP1
PTEN Signaling	3.06	0.853	AKT2,BCAR1,BCL2L1,CASP9,CBL,CDKN1B,CSNK2A1,FLT1,FOXO4,GHR,IKBKE,INPP5D,ITGA2,ITGA4,ITGAL,ITGAM,ITGAV,MAPK3,MCRS1,NRAS,PIK3CA,PIK3CG,PIK3R3,PRKCZ,RAC2,RASD2,SIRT6,TGFBR2,YWHAH
RAC Signaling	3.02	0.688	ACTR2,ANK1,ARPC5,CYBB,CYFIP2,ITGA2,ITGA4,ITGAL,ITGAM,ITGAV,JUN,LIMK2,MAP3K1,MAPK3,NCF1,NCKAP1,NRAS,PIK3C2A,PIK3CA,PIK3CG,PIK3R3,PIP4K2B,PLD1,PRKCZ,RAC2,RASD2,TIAM1
Folate Transformations I	2.94	1.342	MTHFD2,MTHFD2L,MTHFR,MTR,SHMT1
PD-1, PD-L1 cancer immunotherapy pathway	2.82	-0.728	AKT2,BCL2L1,CD28,CDK2,CDKN1B,CSNK2A1,HLA-DMA,HLA-DQA1,HLA-DQB1,HLA-DRB5,IFNGR2,IL12A,LATS1,PIK3C2A,PIK3CA,PIK3CG,PIK3R3,SKP2,STAT5B,TGFB3

## Sheet: Del vs. WT
Ingenuity Canonical Pathways	-log(p-value)	z-score	Molecules
Apelin Adipocyte Signaling Pathway	4.28	1.604	CYBB,GNAI1,GNAI3,GPX8,GSTM2,Gstt1,GSTT2/GSTT2B,GSTZ1,LIPE,MGST2,NCF1,PLIN1,PRKAR1A,PRKAR2B,PTGES,UCP1
Triacylglycerol Biosynthesis	4.18	1.897	AGPAT2,AGPAT4,DGAT1,DGAT2,ELOVL6,GPAT3,LPGAT1,LPIN1,MBOAT2,MOGAT1,PNPLA3
AMPK Signaling	4.17	-0.447	ACACA,ADIPOQ,ADRB1,ADRB3,CCND1,CHRNA1,CHRND,CHRNE,CHRNG,FASN,FOXO1,GNAI1,GNAI3,GNAZ,GYS2,LIPE,MAP2K3,MLYCD,NOS3,PCK2,PFKFB4,PFKL,PHLPP1,PHLPP2,PPM1M,PPP2R1B,PPP2R5A,PRKAR1A,PRKAR2B,PTPA,TBC1D1,ULK1
Glutathione-mediated Detoxification	3.79	2.646	GSTA3,Gsta4,GSTM2,Gstt1,GSTT2/GSTT2B,GSTZ1,MGST2,PTGES
Glutathione Redox Reactions I	3.62	2.449	GPX8,GSTM2,Gstt1,GSTT2/GSTT2B,GSTZ1,MGST2,PTGES
LXR/RXR Activation	3.53	0.277	ABCA1,ABCG1,ACACA,ALB,APOE,CCL2,CD14,FASN,IL18,KNG1,LYZ,MSR1,PON1,RBP4,REL,S100A8,SCD,TF
Calcium Signaling	3.47	2.309	ATP2A2,ATP2B4,ATP2C1,CACNG1,CAMK1G,CATSPER4,CHRNA1,CHRND,CHRNE,CHRNG,HDAC4,HDAC8,MYH3,MYH7,MYH8,MYL2,MYL4,MYO18A,PRKAR1A,PRKAR2B,RAP2B,TNNC1,TNNI1,TNNT1,TNNT2,TP63,TPM3
Coronavirus Pathogenesis Pathway	3.06	-1.043	BAX,CASP3,CCL2,CCL5,CCND1,CCR2,E2F4,EEF1A1,FURIN,HDAC4,HDAC8,KNG1,NPC1,RBL2,REL,RIPK1,RPS10,RPS23,RPS27A,RPSA,STAT1,TBK1,TLR7,TRAF3
Remodeling of Epithelial Adherens Junctions	2.61	1	ACTR3,ARPC1B,ARPC5,CLIP1,DNM3,HGS,MAPRE3,TUBA1A,TUBA1B,TUBB2B,TUBB4B
Calcium Transport I	2.57	1	ANXA5,ATP2A2,ATP2B4,ATP2C1
Pentose Phosphate Pathway	2.57	2	G6PD,PGD,TALDO1,TKT
LPS/IL-1 Mediated Inhibition of RXR Function	2.45	-1.633	ABCA1,ABCG1,ACOX2,ACOX3,ACSL3,ALDH9A1,APOE,CD14,CHST1,CYP2E1,CYP2F1,FABP4,FABP5,FMO1,FMO2,GSTA3,GSTM2,Gstm6,GSTT2/GSTT2B,GSTZ1,HS6ST1,IL18,MAOA,MGST2,RARA,SULT1E1
Retinol Biosynthesis	2.44	2.646	AKR1B10,CES1,DDHD2,ESD,LIPE,PNPLA3,RDH10,RDH13
Oleate Biosynthesis II (Animals)	2.4	1	CYB5A,FADS6,SCD,Scd2
Dilated Cardiomyopathy Signaling Pathway	2.33	-0.5	ADRB1,ATP2A2,BAX,CACNG1,CAMK1G,CATSPER4,MYH3,MYH7,MYH8,MYL2,MYL4,MYO18A,PRKAR1A,PRKAR2B,TNNC1,TNNI1,TNNT1,TNNT2
