# Supplementary material for: Alternative oxidase causes cell type- and tissue-specific responses in mutator mice
Source: Life Sci Alliance. 2023 Sep 1;6(11):e202302036. doi: 10.26508/lsa.202302036 (PMC10474302; doi:10.26508/lsa.202302036)
Supplement: Supplementary file 4 [file LSA-2023-02036_TableS1.xlsx]

## Sheet: Sheet1
	Top 15 highest positive fold change (FC) ↑				Top 15 highest negative FC ↓					Top 15 highest positive fold change (FC) ↑				Top 15 highest negative FC ↓
AOX vs WT	Symbol	Expr FC	Expr p-value		Symbol	Expr FC	Expr p-value		AOX-MUT vs WT	Symbol	Expr FC	Expr p-value		Symbol	Expr FC	Expr p-value
	Chrna9	3.36725	0.00338228		Cyp2a5	-3.31469	0.0356949			Ddx3y	4.7393	6.38e-56		Xist	-4.89226	2.06e-71
	Zbp1	3.30393	0.0166039		Lockd	-3.30765	0.0187914			Eif2s3y	4.54756	3.39e-53		B230312C02Rik	-2.35861	2.31e-14
	Zdbf2	3.17767	0.0279641		Gm21917	-3.09774	0.0399161			S100a9	2.92871	1.61e-19		Fgfbp1	-2.14155	6.4e-14
	B830012L14Rik	3.13266	0.0271278		1110035H17Rik	-3.09321	0.0375688			Mthfd2	2.84435	3.4e-20		Fhl1	-2.11496	8.67e-38
	Nlrc5	2.99219	0.0436584		1700007K13Rik	-2.91445	0.0339497			Uty	2.06542	6.83e-11		Tsix	-2.08172	1.43e-10
	Gm4673	2.97738	0.0439528		Nkx6-3	-2.90581	0.0241641			Actr3b	2.04933	1.25e-11		Nmrk2	-1.95251	1.66e-25
	Ticam1	2.94766	0.0161547		Gm8185	-2.89338	0.031462			Smox	2.01484	6.31e-15		Myoz2	-1.7938	1e-17
	Gm4951	2.75403	0.0171826		Pbld2	-2.8833	0.0434573			8430426J06Rik	1.95358	1.61e-09		Lmod2	-1.77035	4.85e-15
	Prg4	2.70333	0.00155429		Fgl1	-2.85277	0.0150779			Gm10851	1.8177	1.53e-08		Csrp3	-1.72364	1e-16
	Rgs9bp	2.64315	0.0399502		Rps6kl1	-2.74153	0.0455243			1700001O22Rik	1.74469	8.37e-08		Myh2	-1.7131	6.77e-26
	Gm7008	2.60931	0.0366766		Gm15402	-2.5021	0.0495738			Hddc3	1.70415	7.67e-10		Ldhb	-1.62865	6.4e-18
	Zfp184	2.57916	0.0488266		Pth1r	-2.48147	0.0442698			Fgf21	1.69287	3.73e-08		Gm5420	-1.61338	7.1e-08
	Gm7331	2.4549	0.0402854		Spata2	-2.35628	0.0160764			Slc15a5	1.57562	1.25e-07		Atp2a2	-1.60557	1.75e-12
	BC048403	2.4359	0.0408302		Atp5c1-ps	-2.33145	0.0323746			Nek6	1.56641	1.06e-08		Vgll2	-1.51207	5.84e-11
	Calb2	2.42628	0.0413743		Zic1	-2.24463	0.0482422			Htra4	1.51587	3.33e-06		Ostn	-1.49228	3.37e-11
MUT vs WT	Symbol	Expr FC	Expr p-value		Symbol	Expr FC	Expr p-value		AOX-MUT vs MUT	Symbol	Expr FC	Expr p-value		Symbol	Expr FC	Expr p-value
	Ddx3y	8.26973	0.00026361		mt-Atp6	-3.60065	0.00188757			Mthfd2	1.90374	4.33e-18		Gm48584	-0.970091	7.97e-06
	Eif2s3y	6.85427	2.41335e-05		Lep	-3.51672	0.00424			Fgf21	0.901276	3.11e-07		Casq2	-0.730563	0.000758315
	Slc15a5	5.62753	0.0015929		B230312C02Rik	-3.45442	1.96661e-20			Asns	0.761923	0.000114087		Aqp4	-0.689615	0.0011979
	Uty	5.27989	0.0350338		Gm43221	-3.27943	0.0202617			H2-Ab1	0.683689	0.000250027		Lmod2	-0.625515	0.00318469
	Themis3	4.34135	0.000516206		Zscan20	-3.26895	0.0235671			Ifitm6	0.683421	0.00030944		Exosc3	-0.612034	0.00135274
	Chrna9	3.96447	0.000208483		Dsn1	-3.26474	0.0148328			Dkk3	0.680582	0.00186264		Kcnc1	-0.611622	0.00140992
	S100a9	3.874	0.000726128		Foxo6	-3.22617	0.00769916			Cd302	0.678998	9.08e-05		Ckb	-0.607392	0.00521706
	4833412C05Rik	3.79621	0.00344605		Gm6665	-3.11082	0.0115725			C1qb	0.6132	0.00523391		Cacnb4	-0.604968	0.00402721
	Gm10851	3.75847	7.36942e-06		Cyfip2	-3.10131	8.02347e-07			Cbr2	0.600742	0.00594947		Ifi30	-0.596748	0.00658054
	Kcnf1	3.72675	0.000696532		Gm36756	-3.07123	0.00871691			Fn1	0.592907	0.00690877		Vgll2	-0.579295	0.00401596
	Odad4	3.50547	3.92103e-08		Gm10644	-2.98967	0.0155653			Folr2	0.563043	0.00686952		Cited2	-0.577745	0.00105737
	8430426J06Rik	3.46134	5.30554e-05		Gm37336	-2.83298	0.0411048			Lcn2	0.561774	0.00123129		Ankrd37	-0.573663	0.00899205
	Aacs	3.38077	4.52872e-19		Gm28437	-2.82232	0.00546814			Sars	0.556885	0.00466631		Inpp4b	-0.572424	0.00902768
	S100a8	3.36368	0.00314186		Lypd2	-2.77028	0.00911142			Cdkn2c	0.549985	0.00813699		Ldhb	-0.570017	0.00114512
	Retnlg	3.36215	0.00772948		Gm7808	-2.73758	0.0202331			Wfdc17	0.549354	0.0107839		Mpz	-0.561452	0.00967308
Del vs WT	Symbol	Expr FC	Expr p-value		Symbol	Expr FC	Expr p-value
	Ucp1	6.99631	0.0180054		Amph	-3.51637	0.00181655
	Acox2	5.9086	6.03793e-11		Gm7644	-3.08849	0.0349497
	Vmn2r3	5.6618	8.7613e-09		Gm44224	-2.93258	0.0192349
	Car6	5.42747	2.58102e-08		Cxcl13	-2.90152	6.00795e-06
	Fam227b	4.87048	7.35789e-07		Odf3l2	-2.75897	0.000320355
	Prkar2b	4.75226	0.000143002		Gm43389	-2.7271	0.0171768
	Gm36827	4.6581	1.30794e-07		Gm11969	-2.63176	0.0255866
	Lncbate1	4.65575	0.00134722		Rcc1	-2.59118	0.0479573
	Prr32	4.62536	2.19984e-06		Marveld2	-2.5859	0.0353248
	Tshr	4.62225	0.0226879		1700001O22Rik	-2.52769	3.50665e-07
	Vat1l	4.58389	3.75911e-06		Gm35755	-2.51057	0.0408856
	Gdf15	4.48207	4.0989e-08		Gm4950	-2.42667	0.0278763
	Adtrp	4.46469	1.37471e-05		Ttll11	-2.42561	0.0392953
	Cdsn	4.39287	0.03403		Gm43794	-2.41663	0.0341182
	Gm13478	4.33986	1.66676e-05		Gm43331	-2.31621	0.039662
