# Supplementary material for: Alternative oxidase causes cell type- and tissue-specific responses in mutator mice
Source: Life Sci Alliance. 2023 Sep 1;6(11):e202302036. doi: 10.26508/lsa.202302036 (PMC10474302; doi:10.26508/lsa.202302036)
Supplement: Supplementary file 5 [file LSA-2023-02036_TableS2.xlsx]

## Sheet: Sheet1
	Top 10 most activated upstream regulators		↑		Top 10 most inhibited upstream regulators		↓
AOX vs WT	Upstream Regulator	Molecule Type	Activation z-score		Upstream Regulator	Molecule Type	Activation z-score
	TCF3	transcription regulator	2.84		ADIPOQ	other	-3.369
	TCF4	transcription regulator	2.828		PPARGC1A	transcription regulator	-2.408
	MYD88	other	2.712		FST	other	-2.4
	ZMPSTE24	peptidase	2.599		PRKAA1	kinase	-2.345
	TGFBR2	kinase	2.53		TET2	enzyme	-2.333
	DYSF	other	2.449		SMARCB1	transcription regulator	-2.236
	MED13	transcription regulator	2.345		PPARG	ligand-dependent nuclear receptor	-2.154
	MEIS2	transcription regulator	2.236		CD44	other	-2.121
	TGFB1	growth factor	2.19		HNF1A	transcription regulator	-2.111
	FOXO4	transcription regulator	2.157		IL4	cytokine	-2.097
MUT vs WT	Upstream Regulator	Molecule Type	Activation z-score		Upstream Regulator	Molecule Type	Activation z-score
	STAT1	transcription regulator	3.75		UCP1	transporter	-4.58
	IFNG	cytokine	3.55		TRIM24	transcription regulator	-4.11
	IRF3	transcription regulator	3.27		NFE2L2	transcription regulator	-4.08
	TICAM1	other	3.16		Irgm1	other	-3.59
	TLR4	transmembrane receptor	3.09		PPARG	ligand-dependent nuclear receptor	-3.34
	Ifnar	group	3.07		IL10RA	transmembrane receptor	-3.24
	SENP3	peptidase	2.89		PNPT1	enzyme	-3.1
	SAMSN1	other	2.89		ACKR2	G-protein coupled receptor	-3.04
	CASR	G-protein coupled receptor	2.84		DUSP11	phosphatase	-2.8
	IRF7	transcription regulator	2.8		ZC3H12C	other	-2.8
AOX-MUT vs WT	Upstream Regulator	Molecule Type	Activation z-score		Upstream Regulator	Molecule Type	Activation z-score
	TNF	cytokine	5.714		TEAD1	transcription regulator	-7.662
	MYC	transcription regulator	5.653		INSR	kinase	-5.898
	MLXIPL	transcription regulator	5.563		PPARGC1A	transcription regulator	-5.409
	CLPP	peptidase	5.377		CITED2	transcription regulator	-4.546
	IFNG	cytokine	5.332		Esrra	transcription regulator	-4.379
	IL1B	cytokine	4.749		HBA1/HBA2	transporter	-4.264
	MYD88	other	4.54		KLF15	transcription regulator	-4.105
	miR-9-5p (and other miRNAs w/seed CUUUGGU)	mature microRNA	4.465		PNPLA2	enzyme	-4.018
	TP53	transcription regulator	4.349		DUSP1	phosphatase	-3.831
	CPT1B	enzyme	4.269		NAMPT	cytokine	-3.755
AOX-MUT vs MUT	Upstream Regulator	Molecule Type	Activation z-score		Upstream Regulator	Molecule Type	Activation z-score
	MLXIPL	transcription regulator	5.443		RICTOR	other	-4.55
	UCP1	transporter	4.486		PPARGC1A	transcription regulator	-3.9
	MYC	transcription regulator	4.33		THRB	ligand-dependent nuclear receptor	-3.499
	TNF	cytokine	3.596		NCSTN	peptidase	-3.207
	IL1B	cytokine	3.499		PNPLA2	enzyme	-3.118
	ATF4	transcription regulator	3.211		RHO	G-protein coupled receptor	-3.011
	TP53	transcription regulator	3.204		SMARCA5	transcription regulator	-3.007
	TNFSF12	cytokine	3.088		APOE	transporter	-2.952
	Srgn	other	3.046		ALDH2	enzyme	-2.813
	EIF2AK3	kinase	2.985		FST	other	-2.723
Del vs WT	Upstream Regulator	Molecule Type	Activation z-score		Upstream Regulator	Molecule Type	Activation z-score
	UCP1	transporter	4.61		Irgm1	other	-4.12
	Ifnar	group	4.5		TRIM24	transcription regulator	-3.95
	ZBTB10	other	4.3		ACKR2	G-protein coupled receptor	-3.83
	IRF3	transcription regulator	4.2		INSIG1	other	-3.71
	IFN alpha/beta	group	4.14		PSMB11	peptidase	-3.55
	CD38	enzyme	4.12		SOCS1	other	-3.49
	IL5	cytokine	3.83		APOE	transporter	-3.45
	MLXIPL	transcription regulator	3.78		PRKAA2	kinase	-3.41
	STAT1	transcription regulator	3.76		TP73	transcription regulator	-3.23
	CCR2	G-protein coupled receptor	3.71		N-cor	group	-3.22
